# Supplementary material for: A Semi-Supervised Method for Drug-Target Interaction Prediction with Consistency in Networks
Source: PLoS One. 2013 May 7;8(5):e62975. doi: 10.1371/journal.pone.0062975 (PMC3646965; doi:10.1371/journal.pone.0062975)
Supplement: Material S1 — The ranks of interactions between each drug and its potential target proteins in the class of Enzyme. (XLSX) [file pone.0062975.s001.xlsx]

## Sheet: Sheet1
The ranks of interactions between each drug and its potential target proteins in the class of Enzyme are listed below.
	D00002	D00005	D00007	D00014	D00018	D00021	D00027	D00029	D00032	D00035	D00036	D00037	D00038	D00039	D00041	D00043	D00045	D00049	D00050	D00052	D00054	D00055	D00065	D00070	D00086	D00094	D00097	D00103	D00107	D00109	D00118	D00120	D00125	D00126	D00127	D00129	D00130	D00131	D00132	D00136	D00139	D00141	D00142	D00145	D00148	D00151	D00153	D00155	D00158
hsa10	273	43	252	291	309	161	281	352	191	253	181	195	135	358	198	502	67	114	237	318	141	193	361	105	365	525	96	169	369	225	185	158	241	328	51	486	67	629	95	251	221	146	92	274	612	142	529	128	122
hsa100	172	400	75	87	22	170	477	79	125	51	485	213	154	164	120	659	54	104	369	12	26	186	141	279	92	224	78	20	223	267	557	570	424	331	539	141	415	369	557	451	510	561	324	632	628	557	329	422	587
hsa10056	360	534	97	126	247	663	148	165	5	118	13	120	12	81	91	418	287	13	469	148	397	93	100	242	129	233	9	73	575	17	20	184	479	15	387	534	125	469	17	403	400	218	222	262	347	26	531	506	115
hsa1017	132	175	480	572	252	299	200	349	450	228	322	431	215	515	382	443	156	361	172	504	155	243	530	285	327	392	199	365	169	171	323	194	140	453	165	231	43	567	157	129	140	207	312	214	442	124	150	97	303
hsa1018	133	176	481	573	257	300	197	351	449	233	321	433	214	516	392	440	157	360	169	505	154	240	531	284	330	391	198	366	171	170	315	192	134	452	161	237	40	565	153	128	137	204	311	212	441	117	151	98	297
hsa10188	189	263	377	317	450	307	334	456	404	309	250	413	354	449	485	390	341	268	280	402	299	356	491	144	378	295	377	446	313	360	272	130	293	262	156	329	217	396	114	102	234	141	144	175	469	205	262	350	137
hsa1019	137	180	476	566	246	290	192	345	444	224	320	421	201	507	362	435	150	355	171	498	149	233	526	289	318	385	193	360	167	160	318	197	149	448	172	230	46	560	156	133	142	209	319	217	437	123	148	93	302
hsa1020	135	178	477	569	248	293	198	346	445	223	323	424	208	508	363	439	154	357	170	501	153	235	527	288	319	387	194	361	164	166	319	196	138	449	168	223	44	561	160	132	141	208	318	216	439	122	147	95	306
hsa1021	134	177	478	570	249	295	195	348	447	231	318	425	210	510	365	436	152	356	168	502	152	236	528	286	322	389	195	363	170	167	317	195	145	450	166	234	42	562	154	131	138	206	314	213	436	120	149	96	298
hsa1022	138	183	475	567	245	289	193	344	443	217	316	418	198	506	361	432	153	354	175	499	151	232	525	290	316	384	192	358	161	159	313	198	148	447	173	222	45	563	155	134	143	210	321	218	440	121	145	92	299
hsa1024	142	193	470	557	236	266	186	341	409	182	313	400	169	501	345	425	149	348	179	492	147	221	521	313	291	378	181	349	152	151	286	201	154	443	188	213	48	557	149	141	146	213	325	222	430	112	143	90	293
hsa1025	139	188	472	560	243	282	191	342	432	192	315	412	183	503	355	430	151	351	178	496	148	227	523	292	304	382	188	356	159	155	309	199	152	445	177	216	47	559	150	136	144	211	322	220	434	116	144	91	294
hsa10269	466	464	295	399	392	148	214	442	212	423	154	348	74	178	320	40	365	112	384	358	274	241	171	406	418	243	140	400	368	43	103	185	408	36	405	408	285	105	290	252	205	150	354	144	286	289	385	415	111
hsa10279	564	502	76	81	300	110	626	67	86	119	597	95	275	54	63	579	646	252	616	97	644	295	54	506	65	127	349	107	447	338	454	546	629	83	637	239	543	16	533	643	619	540	496	512	317	544	488	655	563
hsa10295	658	647	15	37	173	22	611	96	9	20	479	29	41	7	1	5	588	34	589	66	659	84	6	341	89	21	63	6	568	35	28	293	609	5	565	376	449	76	287	661	591	339	402	499	602	50	291	658	305
hsa10327	274	425	161	282	402	159	232	297	206	178	176	158	85	184	192	416	293	101	303	179	243	192	226	163	164	222	100	220	371	127	25	14	335	189	268	362	17	306	27	269	170	11	169	252	353	49	410	317	46
hsa1033	409	323	451	442	125	648	483	225	637	240	647	368	654	439	417	191	488	653	489	314	438	598	459	608	298	90	651	340	53	653	650	618	130	648	571	60	637	233	651	572	534	613	607	563	48	651	67	257	642
hsa10461	77	87	578	480	598	554	413	590	559	604	412	548	498	641	642	530	249	520	141	541	338	565	642	68	491	605	529	581	456	554	265	67	75	566	82	457	112	507	218	28	112	55	46	57	407	265	579	450	235
hsa10549	342	550	342	124	346	184	279	454	375	538	69	261	122	330	183	471	370	272	553	181	404	433	270	268	413	521	186	378	585	280	202	294	485	145	281	544	325	112	167	161	308	227	249	447	176	344	620	524	88
hsa1056	330	197	184	153	44	514	452	108	473	389	503	212	597	194	268	45	170	561	252	146	180	511	180	540	149	279	577	330	84	410	573	590	306	429	472	83	580	68	584	500	447	575	520	486	10	570	104	153	586
hsa10667	361	536	99	127	250	662	145	166	7	121	12	123	14	82	92	419	288	15	468	150	400	92	101	243	131	235	11	75	577	19	21	183	481	17	382	535	127	471	18	406	401	219	225	260	348	25	532	507	116
hsa107	1	1	254	380	21	265	261	246	164	393	74	252	388	539	289	444	12	363	73	439	1	516	432	262	410	645	226	197	182	513	585	584	23	585	372	261	353	606	536	419	283	554	288	264	631	489	367	3	483
hsa10720	236	308	314	179	365	214	362	437	369	414	329	309	307	312	285	290	403	402	327	243	378	438	313	304	435	296	287	254	213	260	369	240	394	347	204	403	333	356	302	225	354	257	263	404	203	332	465	405	331
hsa10747	551	527	53	59	278	85	638	44	63	94	569	68	243	31	40	608	637	219	639	75	651	283	31	493	45	113	312	84	429	297	433	526	630	54	640	232	523	15	513	640	636	522	478	535	305	521	481	632	546
hsa108	271	6	262	258	183	229	303	292	251	350	81	235	273	450	302	330	28	301	215	331	45	397	335	180	314	541	250	263	135	442	501	429	162	465	333	177	360	480	340	281	356	317	174	332	560	384	383	39	341
hsa10825	99	230	133	28	16	257	649	21	194	79	487	103	531	110	108	36	197	542	440	136	230	510	75	363	104	30	459	64	74	420	597	605	410	321	475	70	606	51	545	564	647	566	358	613	580	558	85	122	459
hsa10846	251	66	627	646	645	598	19	530	340	643	281	586	524	548	574	94	107	411	15	587	37	27	557	23	605	470	355	602	278	193	52	105	38	307	43	579	61	118	324	183	14	92	107	15	96	63	213	140	32
hsa10858	642	612	603	583	460	434	135	552	514	509	143	614	401	368	538	66	603	448	381	610	569	425	465	544	592	338	484	546	550	398	193	353	570	370	292	563	459	310	166	412	415	365	541	352	159	292	172	568	263
hsa109	276	8	265	261	182	233	308	294	254	352	90	238	278	452	305	322	31	310	221	332	48	415	337	187	317	533	256	264	134	448	514	442	164	470	339	175	371	478	345	285	388	327	183	339	557	395	380	42	347
hsa10901	477	433	459	555	385	118	75	353	204	458	58	473	44	319	293	422	388	77	243	482	234	141	326	469	560	349	34	423	340	23	105	208	437	193	273	570	297	474	165	438	209	348	508	384	4	69	163	213	322
hsa10924	305	214	503	541	528	381	47	379	237	528	120	497	205	290	474	124	146	153	48	473	129	71	363	228	536	432	167	506	404	109	134	284	365	182	235	528	261	215	261	358	65	193	302	89	130	95	357	197	83
hsa10935	343	551	343	123	347	185	280	455	374	537	70	262	123	329	182	472	373	274	554	182	407	434	269	269	414	520	187	379	586	281	203	295	487	144	280	545	326	111	168	162	309	228	251	446	177	345	622	526	89
hsa10941	234	305	311	175	366	217	370	433	367	413	333	308	314	305	279	296	406	406	332	241	384	443	309	308	431	291	289	252	215	268	379	244	397	348	210	401	345	353	304	233	365	264	265	411	199	334	469	414	333
hsa11072	423	340	447	437	119	637	496	223	632	227	611	367	644	432	413	177	531	644	499	311	479	619	450	629	293	80	644	332	50	646	635	630	147	639	576	51	644	267	636	580	546	627	629	573	62	636	60	261	636
hsa111	256	2	255	255	177	225	309	287	246	345	83	229	268	448	298	325	26	297	219	326	43	410	328	186	305	537	247	258	126	441	509	439	157	463	341	169	363	477	346	288	370	325	181	336	562	392	376	36	346
hsa112	257	3	258	257	178	227	305	290	248	349	82	230	271	447	295	329	25	296	216	329	42	400	331	183	310	542	248	261	132	443	505	437	160	466	336	176	361	479	343	294	369	323	178	335	561	387	382	37	343
hsa11202	563	512	64	69	292	97	625	52	75	104	582	79	252	47	54	614	634	230	626	86	643	278	45	491	52	129	323	100	462	312	443	530	637	76	629	250	528	28	519	630	629	524	482	527	294	527	496	646	550
hsa11221	390	355	424	421	90	626	524	198	620	205	653	346	636	419	395	153	510	635	514	291	461	641	426	655	272	64	633	300	22	637	646	651	104	632	609	25	649	265	643	607	573	655	654	594	45	652	33	230	653
hsa11238	583	643	516	388	633	490	113	617	180	550	22	643	547	216	432	459	310	439	544	652	505	258	259	568	629	653	433	641	655	429	546	315	585	522	10	655	553	600	599	534	345	594	589	139	653	583	652	394	573
hsa11266	405	337	446	435	115	635	500	219	630	225	613	363	643	433	412	173	491	643	501	308	444	634	447	631	290	78	642	324	45	644	642	629	122	637	581	45	643	255	644	578	545	630	632	574	66	640	57	248	632
hsa113	269	4	257	251	181	230	310	289	253	347	93	233	277	444	299	326	29	308	218	325	46	409	329	182	306	531	254	262	128	446	513	441	158	468	340	170	369	476	349	291	387	324	177	338	558	394	379	40	348
hsa11330	348	555	39	24	272	39	474	15	35	60	302	25	46	70	80	652	453	57	591	43	536	117	61	91	28	213	67	62	601	82	159	215	597	103	435	488	172	137	91	257	481	202	75	502	515	164	642	572	198
hsa11343	129	158	233	239	155	452	217	134	324	305	366	182	432	246	235	225	83	380	106	205	94	223	213	416	192	416	410	219	113	224	397	377	229	376	425	121	383	163	484	333	337	405	391	378	225	391	124	57	403
hsa114	262	5	256	256	179	226	307	288	247	346	86	234	269	445	296	323	27	300	222	327	44	405	327	188	309	534	249	259	130	444	511	445	161	467	342	173	368	481	347	299	382	330	184	340	563	393	381	38	349
hsa1147	261	318	201	303	425	133	252	360	152	179	306	162	88	206	170	643	296	87	325	248	248	144	271	114	242	374	58	157	583	79	67	11	383	142	5	594	13	627	38	170	161	75	139	232	591	34	547	480	50
hsa115	345	9	264	259	184	234	302	293	255	353	100	236	279	446	303	316	32	312	214	330	49	390	333	184	313	527	257	267	127	447	507	438	163	469	338	171	374	470	350	292	380	321	182	331	555	396	375	43	345
hsa116447	43	130	597	616	30	588	358	339	654	330	493	471	601	575	530	360	184	600	68	566	184	459	550	475	503	229	477	477	9	483	561	443	6	609	351	79	429	316	568	242	179	438	485	208	272	498	11	103	416
hsa1178	131	147	247	260	171	469	187	145	334	327	353	197	437	260	250	239	84	382	91	222	92	204	225	407	203	442	416	238	131	229	361	346	233	384	401	134	357	179	475	320	316	385	385	349	224	372	139	69	384
hsa1200	481	389	195	226	318	441	546	522	422	452	521	462	562	104	152	355	657	574	452	466	610	575	123	586	559	146	588	184	258	497	354	502	476	73	481	164	561	46	494	546	470	495	574	455	248	504	244	619	521
hsa1215	575	516	71	75	298	107	622	60	84	111	584	88	260	52	61	592	643	237	625	92	646	286	52	495	58	133	339	103	492	328	452	537	647	81	630	254	537	32	524	631	631	528	488	524	302	536	499	653	552
hsa124	445	26	267	264	189	236	300	303	264	359	113	250	289	454	309	331	36	323	213	334	59	399	350	193	323	539	264	271	143	453	515	428	168	473	326	180	386	460	353	280	386	318	189	329	553	404	389	68	353
hsa125	453	27	269	265	190	235	296	305	267	361	111	254	287	455	310	321	38	322	211	337	64	396	352	191	326	535	263	273	146	450	506	427	171	472	324	181	384	457	351	276	378	315	186	328	545	398	388	70	351
hsa126	447	25	268	266	191	240	297	304	266	360	118	253	291	456	311	332	37	324	209	335	61	393	351	190	324	538	266	272	144	454	512	426	167	474	323	182	385	459	352	282	377	316	185	327	548	402	391	71	352
hsa1267	300	206	506	544	530	383	40	382	238	534	116	500	204	293	478	126	142	152	41	475	122	70	368	226	538	434	165	507	402	107	131	282	359	183	227	529	258	218	257	347	57	189	298	84	113	94	358	195	79
hsa128	439	23	266	262	188	238	301	301	263	358	123	248	290	451	306	341	34	326	210	333	55	395	341	189	320	540	265	269	145	455	516	431	170	475	332	179	387	458	355	289	391	320	187	330	549	406	393	67	357
hsa128853	425	321	457	448	128	650	480	233	642	242	632	379	656	457	423	194	486	656	485	323	435	595	463	607	315	96	655	353	58	657	653	628	151	649	567	63	655	232	654	576	528	619	614	561	44	656	70	264	651
hsa129807	100	233	135	30	18	261	651	23	196	80	488	105	533	109	109	34	200	543	442	138	233	515	74	369	105	29	460	66	75	422	598	606	411	323	477	71	607	50	546	565	649	567	361	615	582	560	84	124	460
hsa13	167	173	277	290	261	446	238	207	378	468	433	245	447	262	312	78	122	430	89	175	171	297	239	353	216	344	411	354	94	250	168	206	188	297	376	146	271	134	393	215	207	286	316	110	69	310	236	141	284
hsa130399	213	287	351	301	435	271	319	435	380	274	219	392	331	364	442	369	356	203	293	385	283	331	434	166	363	256	328	416	303	300	210	138	326	232	176	321	223	381	96	123	250	152	154	187	451	186	245	342	123
hsa131	461	29	271	267	193	239	298	307	265	362	117	255	288	453	307	320	42	321	212	338	70	391	347	192	329	536	262	275	153	449	500	423	175	471	321	184	376	456	348	278	363	314	188	324	547	390	398	77	350
hsa1312	255	445	471	348	242	254	181	520	348	495	61	270	153	351	237	448	216	196	279	354	224	187	293	267	545	386	106	196	343	163	111	191	267	238	110	480	140	127	37	150	128	119	306	128	460	145	520	305	12
hsa132	2	42	181	349	6	275	263	171	143	317	53	211	405	491	177	431	2	425	180	405	2	428	268	377	295	641	220	159	221	503	594	595	190	496	419	276	470	568	507	404	423	553	411	261	626	575	263	2	437
hsa132160	419	333	445	436	118	640	495	220	631	229	633	364	648	430	410	189	497	648	497	309	451	604	444	618	292	82	646	327	51	650	647	626	143	642	577	53	646	246	647	581	547	629	618	572	68	648	65	260	644
hsa133121	301	210	502	538	524	379	54	380	236	529	119	496	203	286	470	120	138	155	47	472	119	74	358	230	537	423	166	502	400	108	135	287	363	178	246	524	263	207	260	359	68	191	301	87	115	98	353	190	81
hsa134510	416	331	455	445	123	641	485	229	639	239	608	374	645	442	421	185	494	645	493	317	443	608	462	613	303	87	645	338	49	647	629	613	137	640	570	58	622	274	632	573	533	609	616	566	27	624	63	258	618
hsa1360	495	569	20	18	139	71	577	82	93	49	540	657	79	123	71	633	448	80	481	3	432	136	81	101	77	191	44	8	510	135	415	383	593	153	511	367	289	190	399	457	592	421	89	622	610	454	555	420	444
hsa1363	614	589	45	6	374	146	588	80	133	78	561	3	138	144	140	639	587	124	613	640	587	176	134	151	85	207	180	29	569	241	488	470	618	260	557	497	473	3	455	526	604	464	84	633	217	484	576	569	489
hsa1374	510	452	118	138	31	162	501	114	156	136	508	31	171	76	86	28	458	183	355	109	488	239	93	513	101	102	110	41	173	161	207	324	447	40	458	104	440	63	422	470	491	361	446	427	215	314	313	486	104
hsa1376	511	449	119	140	33	164	487	115	158	137	507	33	172	78	88	30	459	184	352	111	487	234	95	509	102	103	112	44	176	162	206	322	448	42	457	106	439	62	420	469	490	358	439	425	213	312	315	487	102
hsa1384	516	453	120	141	34	165	484	116	159	138	506	34	177	79	89	31	461	186	353	112	489	238	96	512	103	104	113	45	178	169	209	323	449	43	456	107	441	64	423	468	489	360	449	424	214	316	319	488	103
hsa142679	418	328	449	438	117	643	491	221	633	230	639	365	650	434	414	174	492	651	494	310	441	609	451	617	296	81	647	331	46	649	652	642	132	643	579	50	654	234	650	594	542	632	621	569	31	653	58	252	646
hsa1429	155	275	333	499	65	192	215	480	336	449	297	291	141	522	384	531	201	193	224	373	204	316	477	258	456	569	108	236	346	136	208	223	237	399	22	498	76	549	145	264	45	201	244	266	376	36	432	205	260
hsa1431	498	570	19	17	142	70	574	81	92	48	538	654	78	120	70	624	452	78	483	2	434	135	79	98	76	187	45	7	513	134	414	385	598	150	514	368	291	191	398	459	594	423	88	624	609	452	552	425	443
hsa1432	325	407	534	595	562	368	277	498	489	156	209	566	227	588	563	496	423	265	557	578	415	469	583	361	447	362	235	523	200	346	342	168	250	523	124	283	147	645	280	60	180	266	352	286	578	154	193	273	314
hsa1436	85	91	573	478	602	552	401	589	546	618	405	549	503	638	637	529	245	525	130	538	343	544	637	70	490	618	527	582	480	555	259	72	88	568	89	471	119	500	226	46	109	62	49	53	394	275	607	462	240
hsa1445	170	240	399	345	486	333	353	481	441	354	273	445	377	498	510	411	332	320	257	428	312	382	517	123	405	331	420	465	332	389	307	114	274	287	138	352	198	411	140	82	215	122	118	151	477	225	287	371	169
hsa150290	421	332	452	441	124	644	494	227	640	235	629	373	649	440	420	179	526	650	496	315	469	621	458	614	299	84	650	336	55	652	633	610	142	644	572	55	623	258	638	568	536	611	613	567	59	632	66	263	625
hsa1504	349	554	38	25	271	40	475	14	36	59	303	24	48	69	78	653	454	58	590	42	537	118	59	93	27	212	68	61	600	83	163	217	599	104	437	487	173	135	93	258	482	203	77	503	514	165	641	573	200
hsa151531	503	431	466	564	500	269	2	401	146	472	242	475	161	530	516	347	286	171	230	487	163	5	542	420	575	575	92	431	540	138	177	397	441	316	370	608	158	626	401	396	197	428	559	377	505	299	446	418	447
hsa1537	457	488	155	41	408	468	569	264	453	461	465	243	574	225	209	465	541	585	594	115	599	587	191	336	173	493	600	411	552	589	605	604	608	590	444	385	598	83	544	487	508	558	345	543	76	591	512	594	495
hsa1543	586	564	656	611	563	320	108	654	508	622	78	622	152	607	591	214	538	387	421	634	492	385	606	444	657	522	451	621	641	476	184	288	574	229	278	642	231	591	161	169	174	310	462	347	336	313	524	558	118
hsa1544	533	562	662	661	625	337	78	664	593	632	44	659	121	660	661	279	534	188	368	660	429	357	661	459	663	632	348	652	642	288	74	189	494	290	52	646	68	651	29	138	64	217	435	142	450	39	441	528	57
hsa1545	515	470	645	624	555	412	154	643	579	551	167	627	384	596	595	206	556	463	391	624	514	479	595	449	649	501	571	627	615	579	155	262	529	407	252	627	280	582	70	202	270	271	438	248	330	181	433	582	157
hsa1548	521	480	650	629	559	406	152	650	582	556	161	632	376	602	599	212	564	457	398	630	526	486	601	453	652	504	565	634	621	572	150	259	537	411	249	636	272	588	62	197	263	255	441	247	335	176	437	586	146
hsa1549	528	560	659	641	535	308	142	653	571	486	49	647	149	609	606	274	549	173	436	638	530	517	660	510	640	516	465	646	638	478	142	219	549	393	270	641	174	652	50	164	211	301	501	306	449	177	451	557	195
hsa1551	512	467	654	633	553	421	159	645	588	562	173	636	390	604	604	211	566	468	386	632	520	488	603	456	648	500	579	643	613	582	157	251	525	418	223	624	275	581	65	192	261	241	442	240	326	171	427	575	154
hsa1553	531	542	658	640	569	391	124	652	573	485	59	648	218	606	605	221	553	200	418	637	511	493	608	514	639	481	550	650	622	506	164	305	538	403	266	633	296	601	59	189	236	304	503	259	351	218	408	537	186
hsa1555	518	473	648	627	560	408	153	648	583	566	163	630	380	599	598	208	565	458	396	627	527	485	598	450	653	505	567	633	619	575	151	256	533	413	241	634	274	586	63	195	265	247	436	245	333	174	436	587	143
hsa1557	369	444	661	663	572	330	92	663	592	660	54	655	158	663	662	446	543	359	344	659	510	480	662	346	664	646	454	653	649	417	84	85	521	495	25	659	16	657	24	80	34	118	339	124	354	51	638	607	55
hsa1558	532	506	619	607	573	387	179	629	504	541	178	609	342	565	588	266	606	431	409	433	584	464	572	382	600	508	491	550	637	487	132	204	562	391	186	643	178	482	46	190	235	223	340	224	139	132	525	611	109
hsa1559	435	434	655	634	570	304	104	656	496	655	152	621	237	608	660	267	536	389	304	644	491	346	609	265	661	642	476	649	646	574	66	29	516	462	107	648	26	634	28	108	71	109	242	118	499	131	630	610	49
hsa1562	517	471	652	630	566	407	149	651	585	568	162	633	379	605	602	213	569	459	392	629	528	484	604	447	655	507	566	637	623	578	149	249	539	415	224	638	269	589	61	191	259	242	434	243	334	170	439	589	131
hsa1565	473	446	663	662	619	472	111	655	661	582	80	660	209	662	663	281	582	470	277	658	532	573	663	431	638	636	463	655	605	477	75	88	406	390	24	595	39	631	25	2	33	106	378	113	188	22	330	517	52
hsa1571	655	645	657	620	545	502	231	660	649	659	293	624	456	578	589	26	660	547	446	617	602	649	575	572	662	578	606	648	643	605	190	411	610	333	367	644	324	635	291	363	306	375	567	390	512	478	624	659	301
hsa1572	519	472	649	628	561	410	151	649	584	567	164	631	381	601	600	210	567	460	394	628	525	482	599	451	654	506	569	635	620	577	152	255	535	414	240	635	273	587	64	196	264	250	437	244	332	175	438	588	144
hsa1573	522	477	646	625	554	411	155	646	581	559	166	629	383	597	596	204	562	462	395	626	522	481	596	454	650	502	568	629	616	573	154	261	532	410	250	630	279	584	69	199	268	265	444	250	329	179	434	584	156
hsa1576	368	422	664	664	571	574	150	659	663	637	160	664	421	664	664	427	592	548	244	661	547	653	664	398	656	631	555	664	589	507	98	13	327	596	3	587	15	653	21	4	22	17	349	30	282	20	197	503	56
hsa1577	513	468	653	632	552	420	160	644	587	561	172	635	391	603	603	209	568	469	387	633	523	489	602	457	647	498	581	642	612	583	158	252	526	417	225	623	277	579	68	193	262	243	445	241	327	172	426	576	159
hsa1579	627	591	620	639	432	342	94	623	494	492	68	620	211	337	537	44	570	273	319	645	512	311	475	550	622	241	435	536	390	243	97	230	510	257	261	558	301	391	82	362	286	294	539	238	255	143	141	518	181
hsa1580	524	481	642	621	543	413	162	639	576	543	170	623	385	584	592	200	559	464	393	621	519	477	592	462	643	494	572	624	609	569	161	265	536	405	257	621	284	573	72	205	275	282	455	256	324	183	423	581	171
hsa1581	644	613	600	579	451	422	134	549	510	504	139	607	398	352	534	60	597	444	378	606	565	419	427	546	589	335	478	542	543	391	196	373	568	359	299	561	463	304	172	416	418	368	544	355	155	296	168	561	266
hsa1582	643	615	601	581	453	423	138	550	511	505	140	608	397	354	535	61	598	445	380	608	568	422	440	545	591	337	479	543	545	392	195	371	571	360	297	562	462	305	170	415	417	367	543	356	156	295	169	562	265
hsa1583	654	618	545	574	412	471	166	508	507	491	324	597	441	338	524	55	607	488	405	602	585	421	383	559	583	247	493	535	375	414	418	458	575	397	357	548	492	290	389	436	439	446	566	442	141	421	154	535	376
hsa1584	646	616	602	580	454	430	141	551	512	503	148	610	403	355	536	62	602	454	385	607	570	423	448	547	590	336	481	544	544	396	198	376	573	366	302	560	464	307	176	413	419	369	547	362	158	297	167	563	267
hsa1585	650	596	524	516	437	476	165	487	497	480	343	578	455	321	518	71	595	489	372	585	551	327	315	531	577	360	558	529	405	499	419	421	578	406	355	551	471	321	379	382	436	413	527	444	182	447	155	551	375
hsa1586	620	548	612	606	507	426	164	632	506	573	155	598	396	509	553	75	608	433	371	600	545	394	538	520	636	431	490	539	602	451	183	335	577	426	277	618	316	435	94	421	402	311	510	393	221	185	333	604	273
hsa1588	619	500	660	660	492	578	183	611	660	483	345	649	519	579	659	198	590	562	448	657	513	571	605	562	637	246	656	651	336	608	410	409	464	503	358	409	484	570	286	307	420	442	569	443	345	448	75	522	356
hsa1589	636	601	615	575	442	497	168	626	575	574	179	602	446	365	545	46	612	475	399	604	590	475	497	549	602	366	544	538	558	418	187	341	560	428	275	559	432	301	147	425	424	345	523	348	166	178	199	596	268
hsa1593	649	617	598	576	382	498	224	509	589	494	272	596	459	346	525	39	610	487	406	609	591	518	460	581	579	201	586	540	225	485	403	469	553	395	359	74	509	199	332	414	441	458	568	440	106	426	89	527	372
hsa1594	648	603	609	603	325	575	275	511	648	481	344	612	554	315	522	32	613	564	425	618	596	584	374	602	578	105	605	537	81	586	481	553	492	438	431	82	574	144	402	435	467	560	596	476	82	494	21	491	456
hsa1595	625	559	613	604	483	445	147	624	521	572	158	605	407	460	546	69	593	473	360	615	548	430	515	527	621	444	492	545	564	411	191	306	561	372	276	588	367	334	146	374	338	303	511	301	168	282	214	577	252
hsa1610	23	597	151	237	386	32	122	257	123	141	34	146	453	154	158	414	111	4	64	180	172	94	167	253	209	355	12	135	380	20	90	300	379	118	366	501	169	564	78	420	315	297	243	394	281	44	486	210	280
hsa1621	474	466	329	343	329	392	434	335	391	252	447	215	462	187	360	37	472	484	373	106	402	490	173	555	175	166	488	471	233	505	491	412	416	296	461	358	490	430	554	380	440	459	551	203	509	490	331	409	270
hsa1633	106	187	188	364	60	190	73	245	190	268	156	221	226	339	180	449	20	199	236	367	23	171	236	448	244	489	161	178	266	375	478	344	303	400	402	301	176	538	438	236	311	383	504	344	518	474	180	23	407
hsa1636	270	630	41	1	509	11	658	2	52	1	177	17	25	84	85	170	661	37	662	11	660	188	62	5	3	1	36	25	83	12	188	334	524	4	454	7	547	94	14	155	660	108	6	657	70	43	81	309	54
hsa1645	218	418	249	285	372	219	237	312	371	248	147	205	151	517	387	473	294	221	322	262	244	320	467	161	171	345	205	369	344	361	174	94	332	330	259	207	70	436	76	267	307	77	190	431	498	285	310	279	92
hsa1675	565	520	62	68	289	98	624	51	74	103	586	78	256	43	52	602	633	231	629	84	640	276	43	494	50	124	327	98	450	316	449	535	641	77	636	242	536	27	526	639	635	531	486	531	291	531	490	644	551
hsa1719	39	168	152	195	508	103	234	628	150	576	55	312	109	168	179	147	178	131	70	256	261	245	185	1	584	474	246	371	593	206	42	28	204	45	111	637	132	195	87	217	30	8	3	1	369	41	659	570	17
hsa1723	472	465	158	217	534	67	10	319	121	143	64	155	31	158	163	500	435	31	305	230	220	255	172	118	231	358	50	153	590	52	41	186	439	96	344	619	18	633	49	306	154	172	271	303	584	35	528	516	87
hsa1725	462	19	285	277	201	248	289	325	283	370	130	269	318	471	324	324	52	339	201	347	71	416	377	208	341	548	300	328	158	466	528	448	181	485	318	191	398	467	360	287	375	334	205	317	541	413	396	80	360
hsa1728	25	279	347	505	53	473	262	255	474	298	475	381	540	360	380	375	95	553	32	436	145	383	387	389	417	456	471	370	82	416	555	480	207	594	345	144	498	428	542	467	314	414	409	295	170	423	93	121	504
hsa1733	490	604	442	185	418	168	27	507	258	651	46	405	94	392	255	481	385	120	459	254	242	79	286	419	544	639	137	484	628	121	165	349	564	137	346	613	422	91	181	275	166	353	423	436	265	359	628	497	119
hsa1734	489	606	434	182	417	167	28	506	259	650	47	404	96	391	253	479	384	123	460	253	240	81	284	426	543	638	139	483	627	123	166	365	565	139	347	612	423	90	183	290	167	356	426	437	266	363	627	495	121
hsa1735	488	605	433	180	416	166	29	505	257	649	48	401	95	389	252	480	383	122	461	252	241	82	281	425	542	637	138	482	626	122	167	364	563	138	348	611	424	89	182	283	168	355	425	438	267	362	626	494	120
hsa18	651	661	9	38	170	34	636	4	19	3	481	18	56	22	22	485	482	50	653	28	609	102	22	338	2	9	70	27	358	114	479	340	657	100	652	95	466	341	462	432	652	484	393	628	627	480	311	501	507
hsa1800	470	442	102	32	316	139	490	91	127	127	453	110	325	93	116	196	471	346	453	39	535	299	107	147	99	23	318	68	124	283	420	408	499	147	445	119	501	82	371	411	504	374	95	500	169	346	200	489	194
hsa1803	476	390	186	219	313	429	564	517	414	435	524	459	559	101	149	354	650	568	456	445	606	577	119	589	554	144	583	176	246	495	358	508	470	58	486	160	563	42	498	552	476	499	577	458	249	508	228	613	526
hsa1806	37	439	527	601	465	287	7	407	154	510	149	506	156	570	544	441	115	127	28	561	50	1	573	355	586	644	126	430	410	236	348	556	434	456	397	606	294	650	452	449	203	505	521	441	431	361	450	283	485
hsa1843	392	351	410	402	96	614	532	192	601	198	644	333	629	397	374	152	500	628	521	280	463	629	405	633	256	58	625	287	28	627	640	649	114	613	611	23	653	239	639	611	582	651	634	595	50	646	45	231	648
hsa1844	403	343	439	426	112	629	511	217	626	221	617	357	638	425	405	157	513	638	507	302	466	628	435	625	285	75	637	313	42	638	622	624	129	631	585	41	628	259	628	588	553	626	624	577	41	629	55	246	623
hsa1845	415	326	450	440	126	646	492	224	636	237	651	369	652	438	419	193	498	652	492	313	446	612	457	609	294	88	652	337	56	654	651	617	141	645	574	59	630	241	648	571	537	615	609	564	63	650	68	262	647
hsa1846	407	358	421	414	99	623	540	203	622	203	656	342	634	413	399	141	532	634	523	287	483	648	424	636	268	56	634	295	30	636	627	633	117	628	604	24	626	264	619	579	570	633	633	598	37	631	43	242	628
hsa1847	413	359	431	422	109	628	523	211	619	215	631	353	637	415	403	142	529	636	517	299	482	644	420	653	278	70	635	310	40	635	628	631	126	627	590	40	640	245	631	609	564	643	649	584	61	635	52	247	639
hsa1848	406	363	429	417	100	617	517	206	616	209	616	347	626	416	401	144	522	627	522	296	474	635	430	637	279	68	627	303	34	625	624	634	118	624	588	32	634	272	622	601	563	640	637	587	32	623	44	239	624
hsa1849	394	352	432	418	110	615	514	212	617	214	610	351	621	422	402	161	527	625	512	298	477	625	433	619	280	72	626	308	39	622	612	611	116	614	583	39	617	275	609	575	551	610	611	583	30	612	51	243	611
hsa1850	376	345	418	406	92	609	541	194	614	197	652	335	617	421	388	175	514	621	518	283	467	640	425	616	260	57	617	291	20	620	619	612	96	615	592	19	614	269	614	570	555	612	608	590	42	615	37	227	613
hsa1852	400	353	426	416	108	627	527	210	621	213	650	345	635	417	396	149	530	637	525	293	481	645	423	641	275	67	636	305	36	639	643	645	124	630	599	34	645	257	633	591	578	646	631	589	64	644	50	245	641
hsa189	357	447	126	111	322	20	241	170	33	144	73	127	36	134	131	282	282	60	366	54	368	110	121	92	134	251	42	138	576	55	58	164	509	35	441	492	29	136	77	213	407	238	74	407	142	169	530	490	192
hsa1890	115	160	223	229	150	436	219	126	311	294	355	171	423	241	223	228	69	368	108	200	82	208	207	401	182	400	384	205	110	214	364	363	212	364	424	115	358	173	474	323	336	392	374	383	232	374	120	49	387
hsa191	444	21	275	269	195	242	294	315	270	365	114	259	293	462	315	340	35	328	202	340	54	398	365	194	333	549	272	309	157	458	523	432	178	477	320	190	391	465	358	284	371	328	192	320	552	409	400	72	358
hsa1956	65	97	561	469	593	539	406	576	541	598	397	537	486	627	628	567	242	508	148	527	336	535	625	53	477	603	514	571	464	541	242	52	72	552	83	459	100	505	206	27	97	47	33	58	401	254	593	448	221
hsa196883	272	7	261	253	180	228	306	291	252	348	87	231	274	443	297	327	30	304	220	328	47	402	330	185	308	530	252	260	129	445	504	436	159	464	337	172	365	475	344	293	379	322	179	337	559	388	378	41	344
hsa1969	57	113	554	457	582	532	427	571	537	586	384	530	480	626	620	555	241	502	164	519	354	566	622	49	471	592	506	563	446	533	250	47	65	548	73	442	98	514	200	16	114	45	24	78	425	251	574	433	222
hsa1990	501	577	27	27	314	38	603	3	26	41	459	22	64	58	29	619	455	63	596	23	583	116	24	237	1	178	77	60	562	115	402	379	617	120	564	360	419	66	390	463	611	412	217	509	370	434	541	552	433
hsa1991	463	598	85	45	415	57	470	73	54	73	310	55	75	94	114	482	537	70	575	65	597	149	71	119	70	186	74	130	592	53	80	18	528	93	356	506	187	95	40	305	434	96	104	461	344	130	632	597	19
hsa199974	523	476	644	623	548	415	156	641	577	547	168	626	386	586	594	202	557	465	389	623	517	476	594	458	645	496	575	625	610	570	160	263	530	409	254	625	282	575	71	203	273	278	454	254	325	182	425	579	170
hsa2041	63	108	564	468	588	536	417	577	536	590	385	536	485	629	622	554	234	504	156	530	332	542	629	56	480	600	509	567	455	535	245	44	68	553	62	448	97	515	203	23	100	46	32	61	423	249	585	435	215
hsa2042	55	117	549	455	580	529	430	561	528	579	396	521	478	623	615	564	243	501	166	514	356	563	619	45	463	586	502	556	438	530	247	43	54	551	81	436	90	526	201	14	113	39	22	80	426	253	569	431	224
hsa2043	48	110	548	451	576	524	429	562	526	578	388	519	475	622	616	562	237	495	163	510	347	564	620	35	462	583	497	558	436	524	237	38	51	541	77	435	85	522	195	10	104	31	15	77	420	242	568	427	212
hsa2044	49	111	557	458	578	525	426	567	529	580	380	526	472	634	624	565	235	497	165	522	344	561	632	36	469	598	498	560	441	523	236	34	50	547	61	441	81	535	193	7	92	29	16	76	428	238	571	426	209
hsa2045	52	105	560	462	583	528	421	570	535	585	382	528	474	636	629	556	238	498	160	520	341	557	635	40	475	590	499	561	437	527	234	37	49	545	64	438	84	532	192	9	88	30	19	71	419	239	567	429	207
hsa2046	93	73	574	487	618	567	386	579	552	625	425	557	513	637	641	519	225	536	121	533	315	520	628	78	492	625	539	596	497	564	276	76	98	580	101	479	124	491	232	50	122	68	58	40	382	279	614	472	247
hsa2047	50	112	550	456	579	522	425	564	527	577	386	520	469	625	617	563	253	492	159	512	352	553	623	33	464	582	496	553	435	522	226	32	52	539	66	437	78	530	189	5	93	24	13	74	414	234	566	432	203
hsa2048	54	114	552	459	584	527	428	574	530	584	387	525	471	628	621	559	257	493	162	518	360	559	626	37	470	589	500	559	444	528	229	35	59	542	68	443	82	534	190	8	96	27	14	73	424	235	578	438	206
hsa2049	56	116	556	460	581	526	422	568	532	583	391	523	473	632	623	557	260	496	158	515	355	554	633	39	466	587	501	557	439	526	231	36	53	544	76	439	80	533	191	6	90	28	18	75	412	236	572	434	208
hsa2050	59	109	559	461	589	533	420	572	534	588	383	531	477	631	626	561	254	500	157	524	351	548	630	41	472	591	504	564	448	532	243	41	63	549	69	444	88	519	199	12	101	36	20	70	413	244	575	436	214
hsa2051	72	104	551	464	585	535	412	566	525	597	404	527	479	616	613	538	250	503	147	513	346	526	615	59	468	595	507	565	468	531	228	54	71	540	95	454	94	502	202	43	99	42	34	65	389	246	605	453	217
hsa2058	631	652	111	142	262	112	596	13	103	664	534	59	37	68	76	642	545	33	659	113	538	85	86	522	29	3	53	37	235	66	327	471	462	208	562	290	317	628	372	506	597	465	532	656	647	343	102	163	508
hsa2064	75	106	558	465	592	542	411	569	531	594	408	535	489	618	619	545	261	509	146	525	350	530	617	62	473	597	516	568	458	538	246	53	76	550	91	447	107	498	212	37	110	52	40	64	393	257	590	451	228
hsa2065	97	70	593	501	624	572	382	608	572	630	428	575	517	661	658	517	274	541	115	558	323	523	659	82	513	629	545	601	508	581	305	80	139	584	102	484	130	487	243	54	124	72	62	33	374	284	618	478	251
hsa2066	66	94	555	463	586	541	409	565	533	593	411	532	491	617	618	548	233	510	143	523	326	528	616	55	467	593	515	566	449	539	253	62	69	546	94	445	108	497	214	35	108	51	35	63	400	262	580	443	229
hsa2098	313	202	243	232	185	505	441	302	458	476	501	378	596	136	167	231	213	559	302	369	216	508	148	580	412	183	573	195	177	474	436	552	382	130	471	110	513	55	560	516	461	544	553	450	186	511	159	306	530
hsa2135	259	265	149	206	411	73	125	283	124	162	159	187	61	116	130	249	223	62	118	220	225	108	144	84	223	210	73	149	379	57	11	19	244	99	267	549	22	432	41	335	131	78	71	24	262	12	348	379	53
hsa2147	350	396	373	157	489	154	169	320	399	390	77	477	97	514	523	453	466	191	241	192	430	318	486	239	215	453	75	520	376	47	91	155	418	195	53	366	182	88	60	79	193	115	212	357	7	42	317	319	108
hsa2155	622	540	104	121	328	65	453	93	102	146	457	128	100	66	105	622	615	116	569	139	619	179	65	528	91	155	85	140	414	62	331	462	653	98	541	412	506	60	443	653	514	529	526	506	79	399	368	605	532
hsa2158	621	541	103	119	327	64	454	92	101	145	458	126	99	65	103	630	617	115	570	135	620	180	64	526	90	154	87	139	416	63	332	461	654	97	542	411	505	59	442	652	515	526	524	507	80	401	370	606	531
hsa2159	471	421	123	133	351	160	597	147	169	244	490	140	329	117	129	654	611	420	587	153	605	321	112	532	126	219	224	152	251	239	536	554	465	221	537	428	560	75	551	658	518	559	522	554	260	542	506	601	578
hsa216	659	134	179	207	217	479	609	247	425	130	505	145	467	150	168	16	276	485	462	104	367	570	142	556	138	200	547	207	73	510	578	485	415	294	543	75	604	101	562	538	517	562	535	483	261	550	156	321	525
hsa2160	556	530	46	53	275	79	644	38	56	88	571	62	239	26	34	604	645	206	645	69	656	268	26	483	37	108	304	79	425	292	425	519	639	50	646	224	515	14	506	635	640	512	468	539	303	514	479	629	537
hsa2161	545	519	54	60	287	89	641	46	65	92	589	70	247	34	43	620	647	223	638	76	655	284	34	480	43	116	316	87	432	301	432	517	625	59	631	233	517	26	512	618	623	511	466	529	314	520	487	639	541
hsa217	610	49	287	204	228	470	478	309	456	478	451	161	541	205	316	25	116	551	308	102	181	650	169	463	221	199	557	383	104	590	586	572	355	401	452	156	583	446	553	488	465	506	427	395	511	559	366	211	470
hsa218	593	487	232	193	343	485	589	311	464	438	554	152	576	161	227	9	578	588	414	33	575	592	151	577	206	97	601	402	185	516	565	561	491	216	524	211	602	183	573	521	496	549	562	400	277	556	297	547	472
hsa2180	9	37	200	358	75	221	248	254	166	269	198	226	284	347	191	182	9	316	196	362	10	359	251	354	262	556	207	188	250	403	495	499	198	424	389	312	312	541	457	394	297	486	400	283	588	440	307	17	425
hsa2185	188	261	380	321	459	310	338	460	406	321	251	420	356	466	486	393	335	277	275	407	302	361	495	141	384	301	383	448	316	364	275	128	292	265	155	334	211	400	113	100	232	139	138	174	470	202	265	354	134
hsa219	608	475	225	190	333	483	601	299	461	418	563	148	570	157	206	6	575	579	417	30	571	594	146	578	204	99	598	392	179	515	567	562	484	213	530	203	605	138	574	523	498	552	563	423	275	555	290	543	476
hsa2193	362	535	100	129	253	661	144	167	6	122	11	122	13	83	93	420	290	14	466	151	399	91	102	241	130	234	10	76	578	18	19	182	480	16	380	536	123	472	16	402	399	216	221	257	346	24	533	508	113
hsa2224	36	155	260	394	223	153	260	410	142	467	56	139	145	527	290	216	187	73	439	352	187	467	323	521	415	573	88	265	373	271	498	484	515	292	432	415	359	448	461	379	432	472	528	449	523	486	548	201	286
hsa223	598	485	218	187	335	478	602	296	459	420	566	147	567	156	204	7	576	580	419	29	578	593	145	576	202	92	593	390	181	511	566	563	486	207	528	204	603	142	572	522	497	551	561	422	279	554	293	545	475
hsa2232	12	139	316	312	232	380	251	286	328	387	374	294	451	292	266	85	59	455	18	270	132	251	295	247	382	486	444	190	138	437	473	391	219	460	360	200	433	377	417	381	404	349	228	273	190	428	232	104	408
hsa2235	456	489	157	43	407	465	565	266	452	457	464	244	566	229	214	466	540	578	593	116	598	585	193	335	174	491	597	410	548	588	604	602	604	591	443	387	596	87	543	485	506	556	344	542	77	590	511	593	493
hsa224	594	490	229	192	345	481	582	313	463	439	545	151	569	160	225	10	581	583	415	34	577	588	150	575	207	98	595	401	186	509	562	558	493	212	518	215	600	194	570	518	494	547	557	398	278	551	301	549	468
hsa2241	173	248	393	337	473	323	337	471	428	340	263	436	367	488	502	403	318	293	260	421	290	372	508	128	398	321	395	458	319	376	285	118	273	277	143	346	196	415	123	90	216	126	125	155	483	209	276	355	142
hsa2242	182	254	390	331	470	319	336	467	424	334	259	432	364	485	499	398	325	291	266	417	295	368	505	135	394	314	393	455	321	373	289	121	286	274	147	339	205	409	125	93	225	132	132	166	482	210	272	358	149
hsa225689	326	408	533	594	556	365	268	495	488	154	214	560	228	587	562	493	424	264	556	575	410	466	582	365	444	356	234	521	192	344	340	171	247	521	128	281	151	639	283	63	182	273	356	288	569	155	187	269	315
hsa2260	71	98	589	493	606	560	400	602	566	611	381	563	500	659	654	553	259	524	149	552	340	567	657	73	506	621	533	593	457	561	274	60	67	578	58	455	113	531	221	17	91	61	53	46	415	268	573	445	242
hsa2261	67	77	585	488	612	561	393	596	564	608	392	558	510	654	652	551	231	526	129	547	319	556	652	63	500	617	530	590	454	558	273	58	60	576	60	453	111	512	229	19	89	56	45	38	417	271	577	439	239
hsa2263	69	82	586	491	614	551	394	599	556	606	378	562	495	656	651	569	239	517	136	549	325	552	654	57	502	623	521	591	469	548	254	42	58	571	56	467	93	528	211	11	77	44	38	36	421	252	588	446	223
hsa2264	83	115	587	489	616	549	399	603	557	607	377	561	492	650	647	549	272	514	152	550	361	560	650	66	504	614	522	592	482	547	241	39	83	561	55	474	92	523	197	15	80	37	42	44	422	243	598	465	213
hsa2280	351	316	332	447	55	504	465	276	485	184	601	380	588	313	288	265	415	603	403	431	265	514	317	584	243	157	562	367	1	603	584	598	24	587	532	64	593	361	577	493	460	599	595	482	184	601	4	188	600
hsa22843	396	370	423	410	94	613	533	200	613	201	621	340	624	410	391	156	525	620	531	288	476	646	416	650	270	59	620	292	27	623	634	641	113	619	597	26	642	276	629	597	571	649	647	601	58	633	38	232	626
hsa22954	420	404	318	212	391	169	146	409	213	487	150	318	160	224	438	56	283	181	188	191	221	196	264	379	356	390	101	473	493	65	26	82	271	106	119	378	72	77	88	146	73	116	341	25	110	47	407	320	100
hsa22978	32	138	173	197	52	398	140	157	199	394	50	206	443	320	256	426	17	390	82	249	16	189	242	256	200	509	258	299	234	439	550	568	297	381	354	205	496	333	408	268	422	372	248	143	269	538	270	9	271
hsa23035	378	378	402	395	78	587	555	181	594	183	635	320	608	388	364	136	523	608	536	271	475	613	399	627	245	43	607	268	11	609	608	614	90	598	615	8	611	281	607	599	580	617	620	609	28	609	22	216	608
hsa23097	143	191	468	556	234	268	185	340	410	181	314	399	170	500	344	423	148	350	176	486	146	219	520	312	287	377	182	347	147	152	303	202	155	444	189	212	50	556	152	142	147	214	326	223	429	115	142	89	296
hsa231	367	427	125	155	504	51	130	35	110	142	200	143	32	236	171	664	440	29	232	36	246	53	187	6	127	381	22	121	603	42	13	9	497	119	272	645	9	537	19	154	159	3	67	391	179	11	646	499	16
hsa2321	60	81	575	479	594	547	396	585	547	609	399	544	490	649	646	532	228	518	127	531	320	540	646	42	489	620	518	579	461	543	233	51	55	562	75	462	87	520	205	24	79	32	27	43	390	250	601	437	216
hsa2322	73	75	583	486	607	562	388	591	558	619	414	552	501	652	650	527	236	528	124	539	317	527	649	52	497	610	525	589	460	551	240	59	57	567	74	465	101	504	213	32	78	40	39	35	384	258	592	452	220
hsa23236	285	223	486	525	512	348	45	363	218	513	92	481	178	273	455	105	126	135	53	453	108	56	340	213	522	403	143	488	381	87	117	272	342	164	238	512	240	226	240	352	49	179	287	94	118	79	337	178	64
hsa23239	375	369	406	400	79	589	548	182	596	185	628	324	610	396	367	155	493	610	533	273	450	626	404	647	249	44	609	274	10	611	618	637	48	603	613	9	618	282	615	605	575	641	643	606	40	620	23	214	622
hsa2324	62	84	562	466	595	538	407	575	538	595	401	533	483	633	631	534	232	511	134	517	324	531	631	38	478	604	510	569	459	534	230	50	62	555	79	456	91	513	204	25	84	33	21	50	391	247	595	440	218
hsa2326	29	528	473	520	387	193	64	458	242	482	72	455	130	274	254	219	96	107	29	441	157	147	322	424	572	515	157	374	363	112	347	464	405	431	368	430	456	299	381	461	210	415	405	429	287	342	373	111	380
hsa2328	526	567	436	582	413	63	65	485	175	139	15	454	27	174	181	357	300	26	433	462	258	131	233	466	257	195	54	394	559	36	38	459	428	117	343	547	143	363	33	260	129	167	410	360	368	101	332	203	110
hsa2339	199	207	339	510	498	213	228	490	309	465	189	386	217	213	313	283	363	197	306	477	235	230	276	283	563	480	245	424	547	247	144	180	340	263	260	540	133	445	83	201	133	113	241	198	435	136	405	493	180
hsa2342	198	208	337	506	495	194	230	486	300	446	191	385	216	207	300	285	359	195	309	450	236	229	272	282	553	479	238	408	539	244	143	179	339	258	263	538	131	444	81	198	134	112	240	202	438	135	401	492	179
hsa23430	573	511	70	77	303	104	615	58	76	110	574	89	258	51	60	605	632	232	618	94	639	273	51	489	57	135	332	105	498	319	440	527	649	80	619	260	527	33	520	624	617	521	481	515	301	526	501	651	549
hsa23436	557	522	51	56	285	87	630	42	62	93	568	67	246	33	42	611	623	218	637	73	641	264	33	477	40	125	317	86	488	303	441	529	648	68	635	244	525	35	515	623	642	520	464	533	313	525	502	638	545
hsa23475	426	552	137	203	497	17	82	234	23	61	6	133	3	132	126	580	358	607	568	161	268	20	143	281	136	214	5	123	596	11	60	213	461	46	399	600	25	607	32	424	288	298	317	435	522	18	545	307	264
hsa2356	103	184	124	89	375	131	229	173	140	180	182	116	111	163	165	477	210	105	72	121	215	129	160	430	152	367	124	126	560	153	140	136	426	133	288	533	166	439	79	165	305	20	1	206	343	133	515	374	95
hsa23632	580	636	512	385	630	491	116	615	181	564	27	640	546	212	429	455	307	437	538	649	502	257	255	565	626	650	432	636	652	432	542	314	582	517	15	652	551	595	595	530	342	589	585	132	650	579	649	390	567
hsa238	61	102	544	450	574	530	423	557	524	589	416	516	481	613	611	524	258	505	154	507	359	541	612	47	458	581	505	552	440	529	238	56	64	537	97	434	102	495	208	45	121	43	23	79	387	256	581	447	225
hsa239	432	557	130	159	478	9	105	270	28	75	36	113	7	115	112	442	479	6	408	159	493	15	139	10	153	182	14	53	634	4	5	4	432	10	26	629	3	609	3	147	26	5	9	199	284	3	633	600	4
hsa240	483	595	128	156	394	6	77	244	22	129	18	111	5	96	84	445	533	3	416	133	531	14	129	94	160	184	7	49	640	3	6	8	495	6	105	620	7	583	7	187	32	13	70	233	105	7	640	624	8
hsa242	434	558	129	158	476	8	106	271	27	76	37	112	6	113	111	437	481	7	410	158	495	16	138	11	155	180	15	52	635	5	4	5	433	9	28	628	4	608	4	149	27	6	10	201	283	4	634	602	5
hsa246	359	538	141	210	421	19	96	256	47	69	39	129	15	147	121	656	419	16	370	173	408	19	154	87	150	204	23	77	598	9	9	7	419	19	20	617	10	654	8	106	29	12	66	228	342	8	523	523	9
hsa247	354	498	139	202	496	16	110	277	38	117	40	124	10	137	123	650	475	11	400	166	484	25	153	13	176	209	21	71	624	7	7	6	425	11	7	639	6	655	6	127	24	7	11	231	338	6	629	595	7
hsa25	181	260	381	323	457	309	350	459	408	320	254	419	355	470	487	395	319	276	276	408	292	364	498	140	383	300	381	447	315	363	260	126	282	267	153	331	204	404	106	98	231	136	137	173	480	193	264	349	129
hsa2534	177	251	394	336	477	322	347	474	429	337	261	438	365	489	503	405	323	292	265	423	303	373	510	130	397	322	396	460	329	378	287	112	281	279	141	348	195	421	122	88	219	125	126	158	493	204	281	362	147
hsa2548	30	132	165	198	3	657	661	11	646	133	659	132	660	566	196	509	23	660	347	157	22	662	320	659	87	461	658	148	61	659	662	660	10	662	653	5	661	107	661	481	662	663	659	660	643	659	7	7	661
hsa25796	125	153	244	250	165	467	196	142	335	318	372	194	440	258	248	230	81	385	92	217	86	209	223	411	199	427	422	232	115	233	399	375	216	389	415	125	382	167	489	325	325	401	386	361	222	397	123	56	401
hsa2582	459	14	281	271	198	249	290	321	278	367	131	265	319	468	319	318	46	340	198	344	58	407	373	209	337	547	301	322	151	465	533	455	177	486	329	186	402	462	367	301	392	341	206	323	544	418	390	76	366
hsa25824	366	631	182	130	414	43	174	385	170	292	32	156	128	171	162	644	396	21	598	167	424	173	179	266	227	492	17	160	630	34	85	209	547	89	295	609	177	335	47	188	300	221	272	465	253	102	645	546	61
hsa2595	28	131	166	200	2	658	660	10	647	134	661	131	661	567	197	508	21	661	346	156	20	661	321	658	88	460	659	147	60	660	663	661	9	663	654	4	662	106	662	482	661	664	658	659	641	660	6	6	662
hsa2597	465	22	282	275	199	252	293	323	281	371	135	268	327	464	318	319	47	344	200	346	67	417	370	231	338	558	305	329	156	470	535	457	182	489	328	188	405	449	370	304	397	343	210	322	551	422	394	78	371
hsa260293	525	479	643	622	547	414	157	640	578	546	169	625	387	585	593	201	560	466	390	622	518	478	593	460	644	495	576	626	611	571	162	264	531	408	256	622	283	574	73	204	274	281	456	255	323	184	424	580	174
hsa26279	117	144	231	241	159	449	209	133	317	311	359	185	427	248	231	244	74	373	95	208	88	211	212	397	190	439	400	225	122	219	373	360	214	373	407	130	364	165	478	316	320	391	376	363	234	376	137	59	390
hsa2638	617	546	121	93	379	158	568	34	149	126	537	77	155	130	125	424	589	161	584	15	594	191	113	387	74	93	210	137	372	145	406	307	602	191	535	142	486	58	391	503	502	416	332	556	1	441	452	574	426
hsa2639	14	140	297	305	230	373	254	285	319	382	423	290	452	272	257	84	62	456	19	261	134	252	294	248	377	485	445	182	139	438	474	395	228	459	361	193	437	374	419	383	408	352	227	276	193	429	229	106	411
hsa2673	596	625	89	112	330	119	545	26	111	5	467	36	101	86	94	582	460	92	607	57	555	157	104	434	19	13	115	109	222	173	464	416	498	201	549	96	445	297	427	244	521	449	450	551	618	464	94	287	473
hsa2677	530	320	338	365	264	136	100	331	211	493	151	453	65	295	347	220	477	111	122	223	366	170	324	470	517	177	40	433	95	37	146	214	468	140	349	297	434	339	314	483	403	417	513	397	3	137	161	318	398
hsa270	10	35	209	366	77	222	242	260	167	279	195	232	292	353	195	192	8	318	187	366	6	355	267	351	300	567	208	193	256	404	494	493	196	425	377	328	309	543	454	388	279	481	398	271	589	438	309	18	422
hsa27032	663	664	147	215	135	653	664	657	518	657	663	164	663	152	145	1	664	663	661	619	664	664	158	664	659	662	663	141	647	663	659	663	663	652	664	568	591	662	663	660	659	660	664	664	660	663	661	663	663
hsa27034	33	572	101	131	241	66	468	164	51	71	463	135	140	268	17	20	168	109	36	163	229	146	11	271	147	156	169	31	338	113	147	336	423	105	460	267	461	287	382	584	463	346	308	434	367	167	251	382	378
hsa27115	265	68	623	644	653	582	26	515	305	629	295	522	465	540	572	217	114	353	16	568	41	24	555	14	599	351	251	532	238	146	35	84	43	314	31	557	31	153	270	167	3	80	80	17	81	40	177	165	22
hsa2746	590	50	276	26	69	44	476	94	34	83	304	16	110	67	67	351	94	102	420	38	174	183	58	15	96	343	132	15	361	286	408	505	438	190	462	270	438	486	334	466	499	409	65	489	603	466	539	204	432
hsa2766	158	284	331	500	63	191	216	478	332	445	299	289	139	521	372	521	204	192	227	372	206	315	473	261	454	565	107	235	348	133	204	222	240	394	23	499	75	548	144	265	44	200	247	267	372	33	430	206	258
hsa279	31	201	159	132	4	466	608	95	469	163	504	134	539	513	213	658	66	563	357	164	77	639	283	515	123	510	458	144	65	602	601	599	22	533	449	67	512	340	558	370	516	563	512	638	613	592	164	25	588
hsa28	46	171	163	313	41	500	356	275	277	303	460	168	549	198	172	484	93	478	114	196	137	312	227	461	212	270	455	209	64	475	568	571	13	595	523	93	465	402	585	507	431	565	505	371	601	549	88	33	533
hsa2806	603	620	93	117	340	128	516	31	117	11	472	42	106	90	99	586	465	99	604	62	558	163	109	438	23	18	121	117	227	181	475	422	502	210	545	100	450	293	435	247	522	454	457	546	619	471	98	299	481
hsa2822	296	222	492	532	522	356	55	372	222	521	95	489	186	276	458	106	136	140	59	460	123	66	342	223	526	417	151	496	399	94	123	279	360	169	248	521	252	209	247	353	62	184	294	97	127	85	350	189	71
hsa28227	391	347	427	423	107	618	502	204	604	212	618	349	623	407	389	169	503	616	505	290	445	602	418	620	273	62	619	302	33	619	611	615	108	610	587	35	621	240	618	590	550	618	619	580	23	611	48	237	610
hsa284541	639	607	607	588	462	427	133	555	513	507	141	617	399	373	541	63	599	447	379	613	564	424	470	541	595	339	482	548	553	399	189	347	566	365	291	566	455	313	162	408	412	362	538	350	162	290	174	565	259
hsa285220	51	95	547	454	577	523	419	558	523	587	389	518	470	619	614	546	229	494	155	509	328	532	618	34	461	588	495	554	442	521	224	40	47	538	84	440	83	516	194	18	86	26	17	68	403	237	584	430	204
hsa2876	153	383	328	376	237	175	176	392	295	442	230	178	118	226	218	311	195	169	318	269	203	306	199	275	354	330	133	217	357	200	33	24	270	127	194	425	35	154	54	75	153	99	232	163	360	107	418	294	38
hsa2877	150	382	326	375	238	176	175	390	294	444	234	179	119	227	219	313	193	170	314	268	201	305	200	274	349	328	134	215	354	201	34	25	266	126	197	421	36	152	56	73	155	101	234	160	359	110	415	289	42
hsa2878	154	385	322	372	235	171	172	388	290	437	221	175	113	220	207	308	194	164	316	264	202	303	194	277	347	323	128	212	356	184	31	21	269	121	193	422	34	149	51	76	151	97	236	159	357	105	417	291	35
hsa2879	149	380	325	377	239	173	167	387	292	441	231	173	115	223	211	307	190	166	310	265	197	300	196	272	348	318	130	213	351	185	29	22	264	122	195	419	32	147	52	74	148	94	230	150	355	103	412	285	34
hsa2880	152	384	323	374	233	172	173	386	291	434	224	172	114	221	208	309	192	165	315	267	200	304	195	278	346	324	129	211	353	186	32	26	268	123	198	418	37	151	55	78	152	103	238	167	358	108	414	286	39
hsa2882	151	381	324	378	240	174	170	389	293	443	233	177	116	222	210	310	191	168	311	266	198	302	197	273	351	319	131	210	355	188	30	23	265	125	196	424	33	148	53	77	150	95	231	153	356	104	416	290	36
hsa28972	578	491	79	86	312	115	610	74	91	125	598	99	294	57	66	558	622	278	610	101	628	296	57	507	68	141	382	120	511	362	460	548	645	92	617	263	545	38	538	626	613	542	499	508	293	548	507	657	568
hsa2936	24	48	116	311	162	177	469	153	168	245	308	94	418	167	161	223	57	427	39	55	140	322	157	8	139	519	448	63	299	514	576	581	380	442	436	274	508	365	388	443	472	404	64	480	377	499	514	127	439
hsa2950	436	478	30	642	258	68	493	97	61	131	431	20	166	98	115	250	483	176	465	14	592	194	77	7	94	230	223	30	579	294	456	514	611	132	450	420	491	143	267	447	520	371	56	557	322	459	550	583	373
hsa29785	520	474	647	626	557	409	158	647	580	558	165	628	382	598	597	205	561	461	397	625	524	483	597	452	651	503	570	630	618	576	153	260	534	412	251	632	276	585	66	200	267	262	440	249	331	180	435	585	155
hsa29920	633	650	115	145	268	121	586	18	107	662	553	92	40	74	83	638	547	39	657	119	540	90	90	524	32	5	59	39	241	70	329	478	467	218	561	294	321	615	375	508	601	471	536	651	644	349	105	169	514
hsa29941	207	282	359	306	431	284	322	434	387	272	226	396	337	376	446	367	348	213	295	390	273	338	452	174	366	253	343	421	290	318	244	150	321	239	179	304	232	386	107	119	253	164	163	190	455	196	230	326	141
hsa29968	605	619	95	120	342	130	512	33	119	14	473	43	108	91	100	591	464	100	602	64	557	164	111	440	24	19	123	119	230	183	476	425	506	215	548	102	453	291	436	249	526	456	459	547	617	472	100	300	482
hsa30	35	52	167	214	24	571	30	160	202	569	175	159	604	414	264	499	14	472	1	177	3	22	282	95	211	657	457	200	532	473	556	596	368	655	448	388	318	318	603	401	313	598	307	107	185	571	522	4	597
hsa3001	567	515	63	70	294	95	617	54	73	105	576	80	253	44	53	594	627	225	621	85	636	271	46	486	53	126	325	99	489	314	435	525	644	72	626	253	526	23	516	627	620	516	475	520	297	523	497	649	540
hsa3002	569	507	67	71	297	102	620	57	77	108	580	84	259	48	57	601	626	233	619	87	637	277	49	487	55	130	331	102	475	321	445	531	636	78	625	247	530	25	522	632	626	523	479	518	298	530	498	647	548
hsa3028	442	20	290	278	206	251	284	328	286	378	115	278	321	477	329	342	51	338	190	348	68	411	381	199	344	564	303	342	172	467	524	433	185	487	315	202	395	463	359	272	352	326	200	308	540	410	406	84	359
hsa3033	458	18	288	279	202	255	285	326	284	375	125	277	322	474	326	333	50	341	192	350	66	412	378	216	343	559	307	341	162	468	529	450	183	488	317	196	401	461	362	286	361	335	207	310	535	416	395	82	364
hsa3034	429	484	82	101	212	4	103	150	656	67	43	108	29	61	30	382	181	18	444	127	219	48	68	251	121	217	19	56	573	28	23	257	519	33	430	504	138	443	44	491	429	308	237	315	527	114	537	314	276
hsa3035	430	482	83	102	214	5	101	152	650	68	41	109	30	62	32	384	180	19	445	128	218	47	69	250	122	218	20	58	574	29	24	258	520	34	428	505	139	442	45	489	428	309	235	311	526	113	538	315	277
hsa3055	168	244	396	340	482	329	342	476	433	343	269	440	373	493	508	408	317	311	259	424	291	374	512	125	399	329	406	464	327	385	304	116	275	284	142	347	200	410	139	87	217	127	122	152	487	222	284	360	165
hsa306	307	205	508	545	532	385	44	384	244	536	122	502	212	294	480	116	145	157	40	480	127	78	369	232	541	436	170	509	406	111	138	286	362	184	233	530	264	210	266	355	63	195	304	85	119	100	356	200	86
hsa3067	428	483	81	100	213	3	102	148	655	66	42	107	28	60	31	383	179	17	443	126	217	46	67	249	120	216	18	57	572	27	22	254	518	32	429	503	137	441	42	492	427	307	233	312	525	111	536	312	275
hsa30814	116	146	227	236	161	448	222	130	316	304	362	181	430	244	230	245	76	375	100	204	95	215	209	396	184	426	405	221	120	221	395	361	220	375	410	126	375	160	487	314	332	397	371	367	239	385	135	60	399
hsa30833	164	236	210	188	400	404	87	179	274	436	188	247	412	202	348	134	176	309	79	189	170	156	256	176	168	261	274	406	300	276	316	329	377	224	298	273	411	129	337	211	278	232	196	121	98	319	325	166	189
hsa31	611	602	140	34	224	36	605	110	17	36	435	15	54	71	69	655	372	43	573	24	211	2	60	120	26	221	71	21	411	120	349	569	659	135	566	410	460	553	394	527	598	564	270	644	564	481	255	352	518
hsa313	113	163	221	227	152	435	220	124	307	290	351	170	422	240	221	229	73	367	109	197	85	206	205	395	181	399	380	204	109	212	360	350	211	363	423	117	352	174	472	318	329	388	370	381	242	371	119	48	386
hsa3141	370	436	109	106	220	149	436	637	137	26	513	56	144	146	142	589	217	130	576	52	188	127	135	319	10	173	184	132	96	248	522	490	453	289	529	135	480	326	467	430	527	488	418	629	362	493	72	110	500
hsa3156	197	125	374	199	13	659	659	111	662	161	662	144	657	265	301	23	539	657	278	130	534	658	277	582	165	8	660	151	5	604	657	573	21	502	569	2	610	92	656	471	612	603	570	643	72	607	3	119	496
hsa32	411	443	107	99	211	137	442	545	126	21	510	50	129	138	134	607	222	113	585	46	190	114	124	291	6	171	148	125	98	230	490	498	463	259	538	138	475	332	460	439	587	491	413	639	371	487	78	115	497
hsa326625	45	169	320	205	265	474	461	354	454	395	442	370	466	357	358	119	207	482	435	221	208	503	325	468	409	244	466	377	69	504	539	549	262	501	433	155	503	433	503	446	458	494	432	448	163	545	221	177	431
hsa327	480	391	189	222	315	432	559	519	417	440	523	460	557	102	150	312	659	567	455	447	612	579	120	587	556	143	584	180	253	492	352	504	473	57	485	161	562	39	493	547	474	496	573	457	236	503	231	616	520
hsa3283	191	420	464	559	20	577	563	180	574	140	550	361	583	180	176	261	209	596	475	484	212	596	232	603	186	139	489	168	62	584	583	582	12	586	464	6	582	366	576	418	466	601	604	559	528	587	2	35	596
hsa3290	165	398	443	367	494	157	127	514	235	432	7	376	86	192	341	278	275	54	253	446	226	247	240	254	551	394	178	407	557	126	16	159	378	199	106	494	141	423	10	158	74	81	171	114	445	16	411	482	15
hsa3291	166	402	404	359	493	155	129	512	226	421	8	372	84	183	334	276	278	53	254	443	227	246	237	255	547	388	176	397	556	124	15	160	381	196	108	490	142	422	9	159	75	82	170	116	446	15	409	483	14
hsa3292	449	15	292	281	204	250	283	329	287	377	98	276	315	480	333	337	48	333	189	351	56	404	384	198	350	562	296	343	163	462	520	430	179	482	314	199	393	466	356	271	350	319	198	307	533	408	402	81	354
hsa3295	464	30	270	263	187	237	299	300	268	357	108	251	286	458	308	315	39	325	217	336	60	401	353	200	325	528	267	270	142	452	518	444	169	476	334	178	392	464	354	297	395	329	194	333	542	407	384	66	355
hsa3376	592	592	28	82	130	41	536	98	31	43	449	48	67	5	7	22	450	65	508	105	554	125	591	328	93	41	80	22	518	48	77	298	557	26	500	373	416	79	289	557	484	312	331	470	556	128	295	536	292
hsa339221	303	217	504	540	526	375	57	381	233	532	109	498	200	287	471	123	137	151	52	476	120	77	360	227	539	435	164	503	408	106	130	283	367	177	234	531	259	217	252	356	66	190	299	91	133	93	360	193	78
hsa34	13	141	286	296	225	357	255	281	308	373	400	286	448	264	249	83	58	449	20	259	133	248	291	244	372	482	439	171	137	421	466	390	217	455	363	192	431	372	414	384	405	347	223	275	210	424	227	105	406
hsa3416	612	594	43	4	370	141	600	76	128	72	555	1	131	142	138	636	584	117	623	639	586	175	131	149	83	205	172	26	565	234	483	468	614	249	563	495	468	4	449	525	609	463	82	637	219	483	551	559	487
hsa3480	91	119	553	453	610	548	431	597	543	612	417	542	509	611	609	515	273	534	167	516	364	568	610	76	494	580	536	574	467	546	263	74	94	557	98	466	122	484	230	49	123	66	28	69	416	245	583	473	243
hsa349565	451	11	291	280	207	259	286	327	289	383	138	279	330	475	331	328	49	347	186	349	63	413	380	211	345	560	314	344	165	472	534	456	184	491	319	198	403	454	369	298	376	340	208	309	536	420	403	85	369
hsa35	15	142	284	293	226	359	256	282	306	372	420	285	450	263	246	80	61	453	22	258	136	250	290	245	371	483	442	170	141	427	469	393	232	457	364	194	436	375	418	387	409	351	224	279	211	427	235	108	410
hsa353	11	34	213	371	101	232	240	265	171	301	199	257	328	362	202	197	10	343	184	370	11	362	274	357	321	570	211	198	275	415	521	503	202	427	378	351	315	542	463	395	295	493	403	270	587	446	320	19	429
hsa354	570	505	73	78	299	108	616	61	82	113	581	90	264	50	59	593	624	242	617	95	631	281	50	496	59	132	338	104	477	324	453	539	635	82	624	248	541	22	532	644	628	535	492	517	308	541	493	643	560
hsa3551	365	462	144	272	389	27	163	334	50	128	99	125	16	149	127	651	351	20	401	174	270	49	163	103	188	202	51	116	606	10	10	20	417	30	48	615	8	649	12	171	158	9	79	269	466	10	639	500	18
hsa36	541	586	29	85	133	42	498	99	32	45	455	51	71	6	8	21	438	68	467	107	544	123	571	323	95	42	83	23	523	51	82	303	555	29	501	374	421	78	313	563	486	332	330	468	543	129	299	534	300
hsa3612	160	234	206	186	396	403	89	174	272	427	190	241	413	201	346	139	173	313	76	185	166	153	250	177	162	259	271	403	287	275	322	331	373	225	301	268	413	120	342	210	284	235	195	122	99	322	323	161	193
hsa3614	38	172	212	254	7	458	380	239	240	250	216	188	518	369	200	469	18	540	245	246	18	384	287	445	201	266	418	216	80	490	580	583	45	454	438	81	511	331	549	259	411	475	460	239	337	576	90	10	449
hsa3615	347	46	319	284	62	461	432	310	455	326	364	217	461	499	357	284	65	483	234	226	138	454	487	333	213	262	446	373	78	486	551	551	26	492	394	80	485	328	491	241	304	381	328	272	273	479	113	87	434
hsa3643	145	135	541	392	637	580	472	630	590	635	436	594	593	542	570	452	367	601	238	556	515	651	552	112	571	454	603	618	520	598	376	156	234	592	120	491	257	157	376	70	164	110	68	106	502	301	526	530	288
hsa3645	146	136	542	393	638	581	473	631	591	636	437	595	594	541	571	450	368	602	239	557	516	652	553	113	573	455	604	619	522	600	381	157	235	593	121	493	260	156	377	71	165	111	69	105	503	302	527	531	289
hsa3702	183	257	386	329	467	316	343	465	419	332	257	429	362	482	497	399	328	289	273	415	300	369	503	139	389	313	391	452	322	369	290	125	288	272	149	337	210	406	126	95	229	137	135	169	489	216	273	357	153
hsa3712	16	143	289	298	229	362	253	284	312	376	375	288	449	266	251	82	60	452	21	260	135	249	292	246	374	484	443	174	140	425	467	392	231	458	362	197	435	371	416	386	406	350	226	277	202	425	233	107	409
hsa3716	194	267	371	314	447	301	329	450	398	297	244	408	348	424	482	388	339	251	281	400	288	349	489	146	376	277	366	442	309	345	218	131	299	255	157	326	215	398	99	104	237	143	146	176	474	187	258	345	124
hsa3717	193	266	372	315	448	303	331	451	402	299	245	409	349	429	484	389	340	253	282	399	289	350	490	145	375	278	367	444	310	352	222	132	300	256	158	327	216	399	100	103	238	142	145	177	476	190	259	344	126
hsa3718	195	268	365	310	444	292	332	447	396	289	248	403	344	390	479	387	343	247	285	395	296	348	483	148	369	274	351	439	306	342	214	134	301	250	160	320	219	394	98	105	239	144	147	179	472	188	257	347	125
hsa3735	448	533	16	9	132	26	557	12	14	46	456	23	72	21	21	306	443	69	486	25	553	126	12	238	30	188	84	36	566	119	169	518	613	101	554	217	418	180	307	454	557	507	218	469	456	443	542	539	529
hsa377677	587	640	519	391	636	494	112	622	184	563	20	646	551	219	435	463	313	442	543	655	508	262	263	570	632	656	436	647	659	434	548	316	588	532	8	658	556	603	601	535	344	596	592	138	657	585	656	406	576
hsa3791	58	79	565	467	587	540	408	573	539	596	398	534	487	640	634	547	227	513	138	521	318	538	636	46	476	611	513	570	451	540	251	63	56	564	87	449	99	525	215	26	95	49	29	59	399	260	597	428	233
hsa38	475	497	84	108	255	46	466	162	37	64	443	100	60	12	20	77	420	56	434	132	529	105	231	157	125	153	43	32	594	46	37	83	517	38	284	550	71	319	89	464	433	147	211	439	615	37	513	541	117
hsa3815	87	88	584	490	615	563	390	601	561	621	403	559	507	655	653	535	266	532	132	546	345	549	653	69	505	624	535	594	484	562	257	65	82	577	63	477	106	524	222	34	82	53	51	41	402	267	611	463	237
hsa3816	562	513	61	67	291	96	619	50	71	101	578	76	254	40	50	600	629	228	622	81	634	270	41	485	51	119	324	96	443	311	442	533	638	70	634	241	529	17	518	642	632	525	477	523	292	528	484	637	547
hsa3817	558	501	74	80	301	109	618	66	85	116	588	91	266	53	62	596	625	246	614	96	632	288	53	497	63	136	346	108	481	330	455	542	632	84	623	251	542	21	534	629	622	536	490	514	299	543	495	648	562
hsa3818	555	531	48	51	274	78	640	39	55	87	565	63	238	27	36	612	640	205	646	68	654	267	27	482	39	109	302	80	426	291	426	520	642	49	643	228	516	19	505	636	641	513	467	541	304	513	480	628	536
hsa3906	340	448	150	248	395	28	132	317	122	175	35	203	22	151	164	130	439	30	411	250	373	103	161	142	214	238	35	158	563	21	8	10	420	110	114	592	12	425	11	140	31	10	149	229	187	9	508	542	10
hsa390956	308	364	344	511	45	515	459	235	500	168	530	319	578	331	336	254	377	589	429	382	252	496	386	596	228	36	552	345	625	594	590	576	16	508	517	46	587	250	589	475	452	581	599	475	143	596	18	155	591
hsa3932	174	246	398	341	481	328	351	479	436	344	267	442	370	495	509	407	334	306	262	425	309	379	514	126	403	327	402	463	331	382	284	110	277	282	137	350	192	417	120	84	214	120	121	154	485	201	285	368	140
hsa3939	452	13	280	273	197	246	291	316	280	366	134	266	317	467	322	334	45	336	195	343	57	403	375	207	335	544	297	319	149	463	530	452	173	483	327	185	399	455	364	296	390	337	204	321	538	414	386	75	365
hsa3945	460	16	278	274	196	245	287	318	276	369	132	263	311	463	317	317	40	334	191	342	52	388	371	203	336	545	295	316	154	460	525	451	180	478	330	189	397	450	363	302	384	336	203	319	534	411	387	74	363
hsa3988	507	324	160	135	58	475	561	156	457	313	542	260	575	173	228	38	476	587	422	122	496	583	168	551	141	220	599	362	93	457	577	594	409	377	479	133	597	67	561	520	462	578	550	501	6	573	160	496	585
hsa3990	321	196	176	148	37	507	445	103	468	381	498	201	589	189	261	50	165	555	248	144	177	507	176	536	145	302	561	289	87	406	570	586	310	433	468	85	578	71	580	499	445	574	517	490	15	566	108	146	581
hsa3991	110	165	214	223	147	418	225	117	303	280	354	165	420	235	212	224	68	365	111	193	80	207	201	394	177	395	374	201	103	210	356	354	205	357	426	111	351	172	471	317	335	387	369	386	231	370	114	44	385
hsa4017	316	297	216	369	404	180	190	279	297	398	291	272	125	230	352	246	314	177	87	210	262	199	279	327	218	445	97	386	516	72	63	17	294	198	117	382	20	198	35	145	40	15	216	130	152	29	419	376	98
hsa4023	268	294	296	362	231	281	184	248	310	459	290	274	157	231	330	54	117	180	240	263	158	244	186	442	238	375	244	376	239	61	186	291	305	115	439	162	330	99	439	300	294	288	407	230	259	364	198	126	272
hsa4025	468	627	168	136	378	53	67	358	134	454	52	153	23	186	159	649	379	36	551	170	238	44	184	322	234	532	213	165	633	30	87	301	551	90	308	616	135	186	57	253	206	285	347	430	257	106	644	520	93
hsa4048	433	556	131	160	484	10	107	272	30	77	38	114	8	114	113	433	480	8	407	160	494	17	140	9	156	181	16	55	636	6	3	3	431	12	27	631	5	605	5	148	25	4	8	197	285	5	635	603	6
hsa4051	641	610	605	584	461	433	137	553	515	506	145	615	402	371	539	65	601	451	383	611	567	426	466	543	593	340	486	547	551	400	194	357	567	371	294	564	458	311	164	410	416	366	542	353	160	294	173	566	262
hsa4058	88	80	569	472	601	556	402	587	551	613	418	546	504	620	627	523	262	521	126	528	337	533	621	64	486	585	531	578	473	552	261	69	86	558	93	460	120	492	223	47	119	59	43	52	388	266	591	467	231
hsa4067	176	247	397	339	479	327	348	477	434	342	266	444	372	494	507	406	324	307	263	427	305	378	513	129	401	325	404	462	328	383	300	117	279	283	140	344	201	418	128	86	220	128	124	157	484	215	282	364	161
hsa4128	438	660	378	517	175	13	70	547	104	539	2	576	19	571	551	428	212	25	482	495	259	326	482	422	236	658	31	622	644	26	71	86	436	20	113	599	164	424	22	56	21	107	329	126	216	53	521	217	11
hsa4129	190	657	364	550	218	7	69	556	66	633	1	510	17	545	542	350	177	22	349	500	222	328	391	385	357	660	29	620	645	24	73	91	450	13	118	601	188	362	23	72	28	114	295	108	171	46	631	282	13
hsa4143	591	582	13	35	131	23	521	70	11	42	452	47	68	10	18	68	441	66	487	45	552	120	9	315	71	150	81	34	526	49	76	386	589	25	502	249	417	175	301	514	488	422	220	467	495	287	442	538	436
hsa4145	171	241	401	347	487	334	340	482	439	355	271	446	378	497	512	409	320	319	256	430	301	380	518	122	407	332	417	466	333	387	306	113	276	288	136	353	197	414	142	83	213	123	119	148	486	223	286	369	168
hsa4190	441	12	279	270	200	247	292	322	279	368	136	264	316	469	321	336	43	337	193	341	62	406	376	197	334	546	298	318	155	464	527	447	172	481	325	187	394	453	361	277	381	333	193	316	537	412	397	79	362
hsa4191	496	563	22	21	140	75	573	85	95	53	544	651	82	125	73	632	444	82	477	6	425	138	83	97	80	192	48	11	517	143	417	387	592	157	512	369	292	192	405	458	590	424	87	619	611	455	560	421	446
hsa4200	657	53	17	39	350	125	479	112	116	39	448	12	45	97	106	505	161	42	588	22	209	111	115	90	115	158	66	4	349	116	405	337	445	295	463	295	314	632	331	539	503	407	76	610	640	341	558	313	464
hsa4233	64	92	572	473	597	546	414	580	548	592	407	541	493	644	640	544	248	515	140	534	335	551	643	44	483	601	519	577	453	544	248	49	66	559	72	452	96	521	207	20	94	38	26	55	404	255	582	444	219
hsa4281	144	203	408	548	222	241	182	333	377	176	312	383	165	384	287	392	125	332	177	442	144	195	480	330	239	357	159	257	136	130	212	205	166	430	220	206	66	554	159	151	149	222	333	227	364	119	138	88	304
hsa4282	500	561	25	23	151	84	537	87	98	56	564	650	90	127	77	629	447	85	474	8	427	140	85	104	82	194	52	13	525	150	422	396	600	158	509	372	295	184	412	460	588	427	93	617	605	458	606	477	451
hsa43	529	539	622	613	539	477	235	638	657	624	301	601	358	257	552	4	649	362	447	440	603	654	289	660	633	83	447	528	148	56	89	292	249	102	455	90	320	2	380	309	194	302	594	115	17	356	140	515	494
hsa4311	613	593	44	5	371	143	599	77	129	74	552	2	133	143	139	637	585	118	620	656	589	177	132	152	84	206	177	28	567	238	482	467	616	252	558	496	469	5	446	524	605	462	83	636	218	482	557	564	488
hsa4329	638	576	37	95	308	31	592	154	20	38	445	102	58	563	6	14	571	55	473	125	618	109	5	383	118	26	72	17	502	44	61	221	556	22	504	357	406	140	269	656	487	305	412	463	529	70	261	623	283
hsa4353	486	632	315	413	406	35	11	503	120	456	17	198	18	179	157	504	215	23	423	374	191	12	190	392	515	518	65	166	639	15	17	187	489	31	269	640	28	320	26	216	38	220	422	325	516	19	636	311	47
hsa444	589	492	236	194	339	484	580	308	465	447	551	150	572	162	238	11	580	586	412	32	573	591	152	574	208	91	594	404	183	508	564	560	483	214	520	208	599	201	569	517	493	545	556	399	274	552	292	544	466
hsa4482	600	580	14	36	134	24	482	72	12	44	450	49	70	11	19	70	442	67	480	48	550	119	10	318	72	152	82	35	528	50	79	389	591	27	495	262	420	171	312	515	485	426	229	466	494	288	443	540	438
hsa4486	74	96	568	476	605	545	403	582	542	600	390	545	488	643	636	568	240	512	145	536	334	534	639	50	485	622	517	575	478	542	239	46	73	560	59	472	86	529	210	22	81	41	37	49	418	248	609	449	226
hsa4548	282	403	34	50	137	58	607	100	44	100	477	115	167	23	23	57	302	162	580	100	422	197	20	427	97	167	222	69	91	179	320	564	457	124	507	149	504	338	444	540	511	548	334	496	264	475	365	381	502
hsa4552	290	401	36	57	138	59	606	101	45	115	478	117	168	24	24	58	303	163	579	103	423	200	23	429	98	168	225	70	92	182	324	567	458	128	506	150	507	336	445	541	512	550	335	494	263	477	364	383	503
hsa4593	98	121	540	351	626	573	381	598	517	634	309	515	521	610	607	474	280	546	120	432	369	569	607	86	453	630	508	617	527	519	182	81	156	499	104	485	134	330	265	55	126	18	63	26	352	306	623	498	196
hsa4594	44	170	293	201	259	444	464	347	446	391	439	317	463	341	340	115	206	480	437	198	210	500	316	467	392	242	464	372	68	494	538	540	260	497	434	154	502	434	502	445	459	490	429	451	165	518	218	170	430
hsa472	353	292	383	547	490	336	68	404	203	396	185	448	324	170	267	64	160	143	84	438	143	95	198	345	546	232	190	384	312	125	113	310	331	192	279	416	298	146	329	440	157	289	373	109	167	147	222	129	114
hsa4758	101	231	134	29	17	260	650	22	195	81	486	104	534	107	107	35	198	544	441	137	231	513	73	368	106	32	461	65	76	423	600	608	413	324	478	73	609	49	548	567	650	569	363	614	581	563	86	123	463
hsa4759	102	232	136	31	19	262	648	24	197	82	489	106	535	111	110	33	199	545	438	140	232	512	76	371	107	31	462	67	77	430	599	607	412	325	476	72	608	48	547	566	648	568	366	612	579	562	83	125	462
hsa476	363	317	532	610	174	579	451	439	475	251	476	577	605	519	493	280	389	605	404	616	370	599	537	606	582	478	485	485	63	591	579	410	11	597	440	109	495	576	604	513	413	602	605	497	625	605	92	176	607
hsa4835	20	288	379	396	70	335	233	398	403	484	346	314	375	525	436	413	90	428	26	376	142	317	519	235	516	633	230	199	240	290	423	339	189	494	112	381	239	485	335	376	156	240	215	263	280	141	369	112	374
hsa4837	427	549	138	208	505	18	81	242	24	62	5	136	4	133	128	584	364	606	566	162	267	21	147	280	137	215	6	124	599	13	59	212	460	47	396	602	24	610	31	422	271	296	315	433	521	17	549	308	257
hsa4860	21	51	272	507	15	389	93	161	188	249	203	222	406	537	294	645	1	281	31	422	14	190	393	340	220	635	221	163	245	459	552	513	44	498	390	298	221	572	539	354	195	508	401	299	600	460	202	1	461
hsa4881	355	599	355	578	61	654	657	90	645	55	658	282	658	568	449	657	186	658	663	435	186	659	536	661	140	473	661	359	67	662	658	662	245	664	662	145	663	590	658	651	513	658	661	640	662	661	71	31	603
hsa49	552	510	59	64	290	93	628	47	69	97	587	71	250	39	47	606	631	224	624	79	638	269	38	479	47	118	319	91	431	305	434	522	627	66	627	236	522	18	517	621	621	515	470	522	290	522	483	635	542
hsa4907	159	239	194	162	393	399	95	172	261	419	184	228	408	193	332	131	174	282	81	184	169	154	238	178	161	248	260	391	286	270	310	327	372	220	304	264	409	130	336	212	291	233	191	127	101	318	321	159	188
hsa4914	90	93	588	492	617	565	392	604	565	620	395	564	511	647	648	539	269	533	135	551	358	558	648	75	507	613	538	595	485	563	266	61	89	574	57	473	118	508	219	44	102	60	55	42	408	264	602	468	234
hsa4915	95	69	592	497	623	570	383	607	569	628	426	572	515	658	657	518	226	538	116	555	314	521	658	80	510	627	542	600	503	567	283	78	102	583	100	483	128	488	236	52	118	70	60	31	378	281	615	474	249
hsa4916	94	72	591	496	621	568	384	606	567	627	424	571	514	657	656	522	230	537	117	553	316	519	655	79	509	628	541	599	505	566	279	77	103	581	99	482	126	489	234	51	98	69	59	32	379	280	616	475	248
hsa4919	96	71	576	494	622	569	385	588	563	626	427	569	516	614	635	542	267	539	119	548	331	522	613	81	487	626	543	598	506	568	293	79	125	582	103	481	129	483	238	53	125	71	61	45	380	283	617	476	250
hsa4920	89	99	567	477	609	555	410	583	554	602	419	550	505	624	633	552	271	530	142	537	363	555	627	72	479	607	537	584	487	559	268	73	93	565	92	470	116	494	225	38	120	64	52	60	397	272	610	470	245
hsa4921	78	90	581	485	613	543	389	600	544	614	379	556	482	645	643	566	246	507	137	545	333	525	645	54	501	619	512	585	490	536	221	33	81	554	54	478	79	517	188	21	76	25	30	37	406	232	613	464	201
hsa4942	609	635	96	109	388	55	467	71	87	18	373	39	33	75	104	501	478	41	586	41	549	106	72	316	35	22	61	122	360	54	148	190	523	37	473	158	381	96	288	263	468	300	276	498	546	231	178	380	291
hsa495	260	174	463	562	458	397	239	527	385	496	434	417	409	387	514	188	366	432	182	434	321	324	496	257	558	269	269	474	102	287	81	90	191	291	171	417	190	325	357	372	127	105	172	23	174	166	519	504	101
hsa4953	527	543	80	49	349	60	534	36	53	65	474	46	117	63	33	81	474	108	571	67	581	169	70	344	73	208	136	50	533	207	480	460	612	228	550	292	191	308	441	375	530	461	277	495	513	476	543	555	484
hsa50	492	571	18	16	136	69	593	78	90	47	539	652	77	119	68	627	445	76	484	1	428	132	78	96	75	185	41	5	504	129	411	381	590	149	521	363	287	189	395	453	595	418	85	627	614	449	546	396	441
hsa501	595	486	226	191	341	482	594	306	462	428	559	149	571	159	217	8	577	582	413	31	574	589	149	573	205	95	596	395	184	512	563	559	490	209	525	209	601	155	571	519	495	546	555	401	276	553	298	548	469
hsa5033	266	424	143	213	656	224	581	262	201	174	592	138	582	182	144	277	91	595	83	255	107	601	156	558	157	225	452	59	72	607	596	496	261	440	491	92	570	426	564	510	437	604	575	611	339	604	82	30	602
hsa5045	544	503	69	76	286	105	637	63	83	112	596	86	265	46	56	581	628	243	628	91	642	293	47	500	62	115	342	97	423	329	448	536	620	71	641	221	535	10	530	633	625	532	484	516	318	539	478	642	558
hsa50484	352	455	171	98	390	390	440	238	460	257	432	283	445	366	354	503	470	486	464	154	533	572	243	276	133	452	427	469	555	384	554	477	522	500	312	303	472	104	373	266	425	382	309	484	78	230	371	502	377
hsa50487	112	161	224	231	153	442	212	125	313	295	358	176	425	242	224	227	71	369	105	201	81	203	206	399	183	398	385	208	106	213	363	355	206	367	422	114	355	170	476	322	324	389	375	376	237	375	117	47	389
hsa5049	124	152	242	247	163	455	201	140	326	312	357	191	429	256	244	235	77	376	98	216	90	214	222	404	198	438	409	226	119	222	389	366	221	382	404	129	370	177	479	321	321	396	382	364	233	379	131	58	391
hsa5050	130	157	239	246	164	456	207	139	327	310	360	189	434	254	239	234	86	379	101	218	99	222	220	415	197	437	412	227	121	226	398	370	226	385	408	131	379	178	485	326	328	400	390	372	245	389	130	61	402
hsa5051	120	162	228	235	154	443	213	129	315	300	352	180	424	243	226	233	79	370	107	202	93	210	208	412	187	409	387	214	112	216	362	356	215	368	414	120	356	176	473	324	326	390	380	380	241	373	122	50	388
hsa5052	344	547	348	125	348	186	278	457	376	540	71	267	127	332	185	470	371	275	545	183	405	435	273	270	416	523	189	380	587	282	205	296	488	146	282	546	329	110	171	163	310	229	261	445	175	347	621	525	90
hsa5053	364	537	98	128	254	660	143	168	4	120	10	121	11	80	90	421	292	12	470	149	401	86	99	240	132	236	8	74	580	16	18	181	482	14	381	537	104	473	15	405	398	215	219	258	349	23	534	509	112
hsa5091	372	441	106	104	215	144	438	635	132	22	511	52	132	140	136	516	219	119	582	49	193	122	130	314	7	170	175	129	97	240	492	486	455	264	533	136	474	327	459	431	538	477	415	635	365	485	73	114	491
hsa50940	263	122	624	643	658	520	36	541	318	526	294	579	442	562	573	264	169	371	24	583	131	80	567	43	596	443	243	555	262	147	36	30	25	300	46	586	30	302	186	156	20	22	113	19	164	45	196	292	44
hsa5095	661	659	2	7	56	14	656	88	2	10	605	13	34	2	4	19	573	27	652	26	622	41	2	343	12	11	37	2	529	32	72	465	661	8	659	255	479	103	385	664	657	502	430	646	632	162	157	598	506
hsa5096	660	656	1	8	57	15	655	89	3	12	606	14	35	1	3	18	572	28	650	27	623	42	1	342	13	10	38	1	530	33	70	463	660	7	658	256	476	102	384	663	656	497	428	645	630	161	158	599	505
hsa51	338	463	162	381	270	134	171	274	172	63	75	163	66	155	156	79	277	71	350	303	239	182	166	465	135	151	62	162	283	59	86	207	236	129	309	153	170	309	39	157	169	230	431	196	432	126	91	109	199
hsa51004	630	587	616	637	420	339	84	559	478	488	65	611	182	322	526	41	551	236	307	641	497	301	394	554	603	237	423	531	374	217	94	224	496	242	265	552	304	368	86	371	280	290	549	234	256	138	115	511	183
hsa51095	304	209	507	543	531	378	39	383	234	535	106	501	199	291	476	121	143	150	43	479	126	69	366	225	540	441	163	508	409	104	128	281	364	180	221	532	256	228	253	344	48	188	297	82	132	91	362	198	77
hsa51166	604	621	94	118	344	129	510	32	118	13	469	44	107	92	101	597	468	98	603	63	560	162	110	435	25	20	122	118	232	180	471	418	507	211	544	105	446	296	434	245	519	450	453	545	622	469	101	301	479
hsa51172	286	204	498	535	533	377	60	376	232	533	127	494	202	288	473	129	141	154	42	468	128	73	359	202	529	433	162	504	407	105	129	269	351	179	226	525	251	206	254	336	51	175	280	81	122	90	363	199	76
hsa51181	240	451	523	292	491	179	178	504	407	243	14	443	93	533	519	483	369	94	374	560	365	325	534	252	342	380	212	481	514	246	78	93	371	230	50	379	168	555	20	135	162	79	173	342	583	127	294	316	20
hsa51205	538	459	4	11	10	49	587	122	41	29	558	6	51	14	12	272	413	47	363	17	393	98	15	108	110	161	26	658	415	78	102	476	543	113	494	426	183	620	175	559	608	470	117	654	638	355	559	325	513
hsa51207	408	327	448	439	121	645	488	222	634	234	642	366	651	435	415	186	489	649	490	312	440	600	455	610	297	86	648	335	48	651	649	622	135	646	573	54	629	243	649	574	535	620	610	565	51	642	64	253	645
hsa5122	553	509	65	74	279	101	634	59	79	107	595	81	262	35	48	576	621	239	630	88	633	292	37	505	60	112	337	89	421	327	446	544	624	65	647	220	540	8	531	647	633	539	495	519	319	540	474	630	559
hsa51251	163	235	211	189	398	405	86	176	275	431	187	246	414	203	349	133	171	315	77	188	165	155	260	175	169	263	273	405	289	277	321	330	374	226	296	271	412	132	341	208	277	236	197	120	100	321	324	160	191
hsa5126	554	508	66	73	281	100	632	62	78	109	594	82	261	38	49	577	619	238	627	90	630	291	39	504	61	114	334	88	424	326	444	545	626	64	645	225	538	9	529	648	630	538	494	521	320	537	477	633	556
hsa51292	157	285	334	502	66	189	203	484	333	451	298	292	137	523	398	528	203	190	225	375	205	314	478	259	457	568	105	237	350	131	201	220	239	392	19	502	74	550	141	261	42	197	245	265	373	32	431	207	256
hsa513	664	663	148	218	141	655	663	658	519	658	664	166	664	153	146	2	663	664	660	620	663	663	159	663	660	663	664	142	648	664	660	664	664	654	663	569	592	661	664	659	658	661	663	663	659	664	662	664	664
hsa51302	628	588	618	638	424	341	88	610	482	490	67	619	197	324	532	42	554	258	312	643	498	308	449	553	620	239	426	534	377	237	96	227	501	244	262	553	302	382	85	366	282	291	546	235	254	140	126	513	184
hsa5136	250	57	636	655	646	606	17	539	347	648	279	589	532	555	583	89	100	419	8	596	33	37	565	27	614	471	365	612	277	198	53	104	37	313	37	580	62	125	325	182	13	93	109	13	94	64	210	138	33
hsa51365	127	166	220	221	146	437	226	119	314	296	368	174	426	238	222	222	89	372	113	194	101	226	202	417	178	401	389	206	108	215	378	378	222	361	427	112	388	158	477	334	339	406	389	388	220	377	121	54	395
hsa5137	249	65	637	656	649	605	13	538	346	647	275	590	530	556	584	97	103	418	6	597	32	36	566	26	615	472	362	611	276	197	47	98	34	312	29	581	55	128	317	175	5	87	108	2	92	56	211	137	25
hsa5138	247	67	629	651	647	594	12	535	339	642	274	588	520	549	577	93	101	409	13	588	30	26	559	17	610	469	352	604	279	187	43	95	36	302	30	582	52	126	315	177	4	83	99	6	91	54	212	139	23
hsa5140	242	64	631	649	639	599	23	529	338	640	278	580	529	546	576	86	97	414	5	593	27	31	556	25	606	464	358	605	270	190	46	101	31	305	36	572	58	116	323	181	11	90	105	7	86	62	207	130	26
hsa5141	246	62	635	654	648	604	15	537	345	646	282	587	528	554	582	96	106	416	12	595	36	34	564	22	612	465	361	610	273	196	48	99	33	311	35	577	56	123	318	174	7	86	103	8	88	57	206	136	27
hsa5142	248	61	630	650	642	603	24	532	343	639	284	583	526	552	579	98	105	417	14	589	35	35	561	21	607	462	360	606	272	195	51	103	35	310	40	575	60	119	322	178	12	91	102	14	89	61	204	135	31
hsa5143	241	59	632	648	641	601	18	533	341	641	277	582	525	550	578	95	98	413	10	591	28	30	560	18	608	466	356	607	269	192	49	100	28	308	34	574	57	124	320	180	8	88	101	9	93	58	205	131	28
hsa5144	245	63	634	653	643	602	14	534	344	645	283	585	527	553	581	90	104	415	11	592	31	32	563	24	611	463	359	609	268	194	50	102	29	309	39	573	59	122	321	179	9	89	106	11	85	59	203	133	30
hsa5145	278	199	522	553	538	395	35	397	250	545	126	505	232	318	495	87	121	159	34	491	104	52	397	154	550	449	174	517	387	102	107	225	337	187	200	543	213	203	256	327	35	169	274	28	107	72	335	175	58
hsa5146	277	200	521	552	536	394	34	396	249	544	124	504	233	317	492	103	120	160	35	490	103	51	396	155	549	450	173	516	386	103	109	229	338	188	201	542	214	202	263	332	37	171	275	29	109	74	334	172	60
hsa5147	253	56	638	657	652	634	16	542	349	652	286	591	536	557	585	101	110	421	4	598	39	38	568	29	616	475	375	614	281	202	55	106	42	317	33	585	63	115	326	184	16	98	110	3	87	65	216	142	37
hsa5148	254	55	639	658	650	638	22	543	350	653	287	592	537	558	586	100	108	423	3	599	38	39	569	31	617	476	378	615	282	203	56	108	41	319	42	584	65	114	327	186	18	102	112	12	84	67	217	143	40
hsa5149	252	54	640	659	651	639	25	544	351	654	288	593	538	559	587	102	109	424	2	601	40	40	570	30	618	477	379	616	280	204	57	107	39	320	41	583	64	113	328	185	17	100	111	5	83	68	215	144	41
hsa5150	281	123	621	636	657	503	38	513	299	500	300	509	416	560	569	286	188	331	25	559	139	54	554	16	587	299	216	530	231	117	27	27	27	301	45	555	27	337	148	153	19	19	81	21	157	27	165	303	43
hsa5151	243	60	628	647	640	597	21	531	337	638	280	581	522	547	575	88	99	410	9	590	29	28	558	19	604	467	354	603	271	189	45	97	30	306	38	576	54	121	319	176	10	85	100	10	95	60	208	132	29
hsa5152	258	74	641	645	660	583	31	540	372	631	252	600	464	561	590	203	118	388	17	586	73	45	574	28	601	451	285	623	285	172	40	89	40	299	44	589	38	150	272	168	15	73	97	16	117	52	201	209	21
hsa5156	82	78	580	483	611	557	391	593	555	615	406	554	497	651	649	537	247	522	125	540	327	539	651	58	498	616	524	588	474	550	252	64	70	573	70	468	103	518	217	30	83	50	41	39	385	263	600	455	230
hsa5158	275	198	520	551	537	393	33	395	245	542	128	503	231	316	491	91	119	158	33	488	102	50	395	153	548	448	171	514	385	101	108	226	336	186	205	541	212	200	259	329	36	170	273	27	108	73	336	173	59
hsa5159	84	85	570	474	604	553	398	578	549	605	421	543	499	642	639	536	268	529	133	526	342	536	641	61	482	602	526	580	470	553	258	71	77	570	96	458	110	510	227	41	106	58	47	56	386	270	599	459	241
hsa51601	508	585	87	91	172	117	547	1	108	19	518	28	98	131	124	615	456	90	601	35	485	151	98	331	635	100	116	106	337	175	462	413	558	194	553	94	443	284	429	340	540	447	342	623	575	463	171	284	471
hsa51645	311	350	356	514	48	518	460	237	503	172	535	323	581	335	339	256	381	592	426	393	254	499	389	599	230	38	554	352	608	597	592	580	19	525	515	47	589	268	591	477	456	584	602	474	147	599	16	157	594
hsa5167	141	159	461	433	263	496	76	405	285	575	174	507	460	169	247	287	55	471	75	576	25	167	188	402	581	342	424	428	362	388	409	557	404	143	391	407	497	85	428	486	298	373	500	125	178	436	328	32	281
hsa5168	280	218	494	528	511	363	61	373	227	523	102	491	193	269	456	127	124	148	61	465	106	72	336	233	532	413	153	495	396	98	133	289	358	168	253	515	265	205	255	360	69	194	303	102	135	97	349	174	80
hsa5169	279	213	488	523	510	364	62	371	225	522	105	490	194	267	452	128	123	149	63	463	105	76	334	234	530	408	154	490	394	100	137	290	361	166	255	510	266	204	258	361	70	196	305	104	134	99	346	171	82
hsa51727	105	185	183	357	59	188	74	243	189	262	157	216	225	334	178	451	19	198	235	364	24	172	234	446	240	488	160	173	265	372	477	343	302	398	406	299	175	536	437	237	312	380	502	345	517	473	181	24	397
hsa52	543	454	8	15	14	56	571	144	46	35	577	9	55	18	15	273	416	51	358	21	395	101	18	111	113	165	32	656	501	84	112	483	546	116	492	433	185	612	180	560	606	476	140	647	633	360	619	351	517
hsa5294	454	499	153	40	401	439	590	258	442	424	462	224	558	208	203	464	544	571	597	110	601	586	189	334	167	487	585	393	538	585	602	603	605	588	446	380	595	84	540	490	509	557	343	550	75	589	509	591	492
hsa53	537	458	5	12	9	48	584	123	40	30	549	5	49	15	11	268	412	45	361	18	392	96	14	107	109	160	25	660	413	76	101	474	541	111	493	423	181	614	174	556	602	467	114	649	634	354	556	324	512
hsa5319	123	149	241	249	169	460	202	141	325	319	361	196	436	255	245	243	82	381	93	219	96	213	221	405	196	440	413	233	125	227	388	359	223	383	403	132	372	164	483	313	318	393	381	358	228	382	136	64	393
hsa5320	118	150	230	238	158	453	211	131	321	306	367	184	433	245	232	242	80	378	99	207	91	216	211	408	185	418	408	222	114	223	396	369	213	378	417	122	377	162	486	319	331	398	383	373	229	383	129	55	400
hsa5321	109	423	614	504	5	664	647	75	664	147	607	423	662	531	483	13	202	662	592	603	159	657	551	662	224	12	662	375	2	661	664	658	7	660	651	1	664	80	659	442	664	659	662	658	183	662	1	8	659
hsa5322	126	151	240	244	167	463	206	136	331	316	369	192	439	253	243	241	87	386	96	215	98	220	218	414	195	428	421	231	118	231	401	372	225	387	411	127	390	161	490	331	333	403	388	365	227	400	133	63	405
hsa5327	548	524	52	58	280	83	643	43	60	89	570	66	241	29	38	621	641	212	642	74	657	275	29	478	41	111	309	82	434	296	424	516	631	51	632	235	514	20	504	619	627	509	463	534	316	512	491	636	535
hsa5328	626	608	33	48	209	62	653	8	49	17	603	30	148	20	26	661	605	126	654	47	624	184	21	529	5	25	218	48	370	285	508	589	656	95	660	152	569	54	550	544	654	587	530	641	592	572	277	556	604
hsa5330	289	224	495	530	517	354	46	366	221	516	96	485	184	281	464	104	128	139	56	456	110	61	349	218	527	407	147	492	384	91	121	277	345	170	243	514	245	225	244	348	56	182	290	100	120	83	339	181	68
hsa5331	284	227	490	526	513	352	50	365	219	515	91	483	181	278	460	107	127	137	57	454	109	60	344	217	521	406	144	491	382	88	118	273	343	165	242	511	243	220	242	343	52	180	289	99	114	80	338	179	66
hsa5332	287	226	487	524	516	351	49	362	220	514	94	482	180	279	461	111	129	138	58	452	111	59	346	210	520	405	145	489	383	90	119	271	344	167	245	508	242	222	241	341	55	178	285	101	112	81	340	180	67
hsa5333	292	219	496	533	521	361	51	369	228	520	107	488	188	282	465	113	133	144	51	461	115	64	354	219	528	414	152	498	392	95	125	280	348	173	244	518	250	213	249	350	61	186	292	95	121	87	344	186	73
hsa5335	283	229	484	521	514	346	59	361	216	511	89	479	176	271	453	108	132	134	62	449	114	57	338	204	518	402	142	486	388	86	115	267	347	161	237	513	238	221	237	337	53	174	281	103	131	77	341	182	63
hsa5336	288	228	485	522	515	344	48	364	215	512	85	480	174	270	454	112	131	133	60	451	112	55	339	205	519	404	141	487	389	85	114	266	346	160	230	516	237	223	235	339	47	173	282	98	125	75	342	183	62
hsa5337	293	225	489	527	518	350	42	370	217	517	88	484	179	275	457	110	130	136	55	458	113	58	343	212	524	415	146	493	395	89	116	270	352	163	232	520	241	224	239	345	50	177	284	92	129	78	347	184	65
hsa5338	291	220	491	529	519	358	52	367	223	519	103	486	185	277	463	109	135	141	50	455	116	62	345	214	523	411	149	494	393	92	120	274	350	171	247	517	247	211	245	346	59	181	286	93	111	82	345	187	69
hsa5340	624	614	32	47	205	61	654	7	48	16	604	27	147	19	25	660	604	125	655	44	625	185	19	530	4	24	215	46	366	284	517	592	655	94	661	148	572	53	552	543	655	592	531	642	596	574	266	554	605
hsa5351	267	426	142	211	655	223	598	259	200	171	590	137	580	181	143	275	92	593	85	251	118	607	155	560	154	223	450	54	71	606	595	497	263	439	496	91	571	427	563	511	438	605	579	616	341	603	80	29	601
hsa53938	312	341	361	519	49	519	456	241	505	173	533	356	584	344	351	258	382	594	424	401	255	501	392	600	235	40	556	355	617	601	593	579	20	534	505	62	590	285	592	478	454	585	603	471	149	600	20	158	595
hsa54	542	456	6	13	12	52	591	127	43	33	560	8	52	16	14	271	417	48	364	20	398	100	16	110	111	163	28	659	422	81	104	482	545	114	498	429	184	613	179	561	610	473	130	652	636	357	565	336	516
hsa5406	216	264	154	110	54	388	433	143	302	302	454	157	444	176	201	99	189	474	321	152	199	367	170	381	151	373	449	161	187	279	461	479	341	261	421	151	454	109	413	365	435	377	336	485	97	432	220	212	381
hsa5407	319	192	175	146	36	508	447	104	467	380	499	200	590	190	260	52	164	556	249	142	176	505	175	533	144	303	560	283	86	409	571	587	308	434	466	86	576	73	579	495	446	572	514	492	14	565	109	148	580
hsa5408	318	194	174	147	35	506	446	102	466	379	496	199	587	188	259	53	163	554	250	141	175	502	174	534	142	304	559	279	88	407	569	585	309	432	465	87	575	74	578	496	444	571	515	491	16	564	111	147	579
hsa5422	17	47	203	361	104	332	258	261	205	263	217	227	415	350	193	199	13	330	104	363	15	298	265	367	289	552	270	189	255	405	502	404	203	493	393	333	244	547	458	369	299	439	327	300	597	442	312	21	428
hsa5423	34	137	172	350	23	183	71	155	183	255	84	214	175	326	173	574	15	182	90	361	13	168	229	443	237	566	135	167	180	340	463	449	230	355	398	291	323	490	425	377	301	457	461	302	510	462	176	11	379
hsa5444	484	387	204	234	320	447	515	525	435	464	520	467	564	106	155	363	651	575	449	478	604	578	127	591	565	149	591	192	260	501	365	510	475	85	482	166	567	47	500	548	471	503	581	453	240	509	241	617	527
hsa5445	487	386	202	233	321	451	539	526	437	463	525	465	565	108	154	348	653	577	450	474	607	582	126	593	564	148	592	191	257	502	384	511	477	86	483	165	568	43	501	549	473	504	582	454	238	510	242	618	528
hsa5447	491	397	336	549	326	396	245	159	405	164	444	387	458	172	291	218	386	481	375	493	256	309	217	579	411	198	453	470	79	208	404	406	414	332	474	143	500	329	559	450	442	445	571	343	138	500	79	310	486
hsa54490	237	314	312	177	362	210	366	436	363	412	331	306	306	306	283	288	411	403	334	242	389	449	307	310	433	293	288	251	212	263	380	246	399	344	212	399	341	354	306	232	366	268	268	412	205	336	463	412	337
hsa54575	222	298	308	172	360	209	369	420	361	410	336	302	305	307	281	294	393	400	324	234	374	439	305	293	425	286	283	249	197	254	372	234	385	340	209	395	339	343	300	219	355	246	250	403	189	329	456	389	323
hsa54576	221	301	298	163	352	199	376	414	355	399	338	293	297	296	269	295	395	392	333	227	377	442	297	295	419	280	275	239	193	251	375	238	386	335	218	389	338	347	297	222	372	251	252	418	195	326	455	385	329
hsa54577	223	303	307	169	358	206	377	426	368	406	337	301	302	310	280	303	402	397	338	235	390	453	310	299	424	285	286	247	203	262	382	236	388	345	213	394	340	352	295	218	367	248	254	413	201	333	459	400	328
hsa54578	229	309	303	170	356	203	374	421	359	404	335	299	298	302	273	299	404	396	341	236	385	451	302	305	426	284	278	243	205	255	377	242	392	337	214	396	342	349	298	228	368	260	262	419	197	328	460	402	330
hsa54579	226	299	300	165	354	207	373	418	358	403	340	297	304	303	274	302	394	401	330	229	375	448	300	297	421	287	284	241	198	261	391	248	391	343	216	393	348	342	310	226	374	267	255	415	196	339	457	387	338
hsa54600	224	304	301	164	353	202	378	415	357	400	339	295	300	298	272	300	399	395	340	231	383	452	298	302	420	281	279	242	194	256	387	247	389	338	217	390	347	348	305	223	383	261	257	420	204	335	453	388	336
hsa54657	228	302	299	166	355	204	375	417	356	402	341	296	303	300	271	301	398	398	331	228	379	444	299	300	422	283	280	240	196	257	386	245	390	339	215	391	346	344	308	229	373	263	256	416	191	337	458	393	335
hsa54658	230	307	302	167	357	211	372	419	364	401	342	298	312	299	270	298	405	407	339	232	386	447	301	309	423	282	290	245	201	269	393	250	393	349	219	392	350	345	311	235	389	276	267	421	194	340	454	399	342
hsa54659	225	300	305	171	359	208	371	425	360	411	334	303	301	308	277	305	397	399	328	233	376	441	306	294	427	292	282	246	208	258	371	232	387	342	208	397	334	350	299	220	358	249	253	408	198	327	462	395	326
hsa54677	509	450	117	139	32	163	499	113	157	135	509	32	173	77	87	29	457	185	354	108	486	237	94	511	100	101	111	42	174	165	211	325	446	41	459	103	442	61	424	472	492	363	447	426	212	317	314	485	105
hsa5470	395	376	407	401	85	590	525	185	595	188	609	328	609	393	368	146	519	609	529	275	470	603	401	621	253	47	608	278	19	610	609	609	105	599	596	20	612	271	608	615	559	616	622	600	26	610	31	226	609
hsa5475	384	371	411	404	83	595	528	186	600	191	619	330	613	398	373	140	508	613	530	277	454	622	406	649	259	49	613	282	16	614	616	643	99	607	610	14	625	277	613	612	574	642	644	604	22	618	25	220	619
hsa5476	482	388	199	230	319	440	543	523	423	455	515	463	560	105	153	353	654	572	451	467	608	574	125	585	561	147	587	187	264	496	351	501	474	67	480	167	557	45	492	545	469	492	572	452	244	502	249	621	519
hsa5478	310	360	350	513	46	517	458	236	501	170	531	321	579	333	337	253	380	591	428	388	253	498	388	598	229	39	553	348	629	596	591	578	18	514	513	49	588	254	590	476	453	582	601	473	145	598	19	156	593
hsa5479	309	367	357	515	47	516	457	240	502	169	526	322	577	336	338	255	378	590	427	394	250	497	390	595	232	37	551	350	632	595	588	575	17	511	508	52	585	288	587	474	450	580	598	472	146	594	17	154	590
hsa5481	302	379	340	508	40	512	462	231	498	167	528	316	573	327	325	251	374	584	432	379	251	495	379	597	225	35	549	323	607	593	589	577	15	505	522	16	586	286	588	479	455	583	600	478	148	595	15	151	592
hsa54878	478	394	187	220	310	425	566	518	413	430	522	458	556	100	148	358	655	566	457	448	611	581	118	592	555	142	582	175	244	493	357	509	472	55	487	159	565	44	495	553	477	501	580	460	251	507	225	614	524
hsa5494	414	344	435	428	111	630	509	214	624	219	626	358	639	420	404	159	516	640	509	304	471	632	431	643	283	74	640	314	43	641	648	656	136	633	589	42	656	249	642	617	567	654	648	581	54	649	53	250	650
hsa5495	399	339	441	430	113	632	508	215	627	220	641	359	641	423	407	176	495	641	504	306	456	630	436	628	284	76	641	317	44	643	639	647	131	635	584	44	651	244	637	600	556	639	630	578	53	638	56	249	640
hsa5496	380	335	438	431	102	633	506	209	628	218	655	355	642	428	408	162	487	642	503	300	439	620	438	644	281	73	639	312	21	642	654	657	95	636	595	30	657	252	652	614	554	657	653	579	46	654	39	221	655
hsa5499	386	354	413	407	86	608	535	193	606	196	645	334	619	399	376	160	506	622	528	281	462	638	410	651	261	55	621	285	24	624	632	646	111	616	612	21	636	261	623	602	581	645	645	605	43	628	34	228	637
hsa55	539	457	7	14	11	50	579	128	42	31	548	7	50	17	13	269	414	46	362	19	394	99	17	106	112	162	27	661	419	77	100	472	542	112	489	431	180	622	173	555	600	466	115	648	635	352	563	327	510
hsa5500	393	346	417	412	97	610	520	196	605	199	648	337	616	403	381	150	511	617	513	282	458	616	414	623	266	54	618	288	25	621	617	627	110	611	598	27	620	256	616	592	562	624	623	591	25	616	41	235	617
hsa5501	387	348	416	411	87	612	530	195	608	195	643	338	622	401	379	151	505	624	526	285	460	636	412	645	265	53	622	286	23	628	630	644	112	622	606	22	635	262	621	598	579	644	641	602	38	627	32	229	630
hsa5515	412	357	428	425	105	624	504	205	615	210	637	350	632	409	397	148	520	630	506	295	455	605	422	630	276	63	630	304	35	630	620	638	121	620	593	36	632	247	626	603	558	634	638	582	29	621	40	240	620
hsa5516	417	365	430	427	106	625	505	208	618	211	630	352	633	412	400	145	528	632	510	297	468	614	428	642	277	66	631	306	38	633	621	640	128	623	594	38	639	253	625	604	560	637	646	585	34	622	42	241	621
hsa5523	382	373	414	408	82	596	529	187	602	190	623	331	614	402	377	137	515	614	527	279	457	624	409	640	263	45	612	280	13	612	610	623	91	606	603	12	616	280	612	595	561	625	639	599	21	613	24	218	612
hsa5530	379	377	403	397	80	591	552	183	597	186	638	325	611	395	371	165	518	611	535	272	478	643	402	646	247	46	610	276	14	613	625	648	100	602	614	10	633	279	617	606	583	647	640	608	47	626	26	219	631
hsa5531	402	361	420	420	91	620	513	201	612	208	640	341	630	405	385	138	504	631	511	292	453	618	415	648	269	61	629	297	29	632	636	652	120	618	608	31	647	236	635	610	568	648	650	588	24	637	35	233	633
hsa55312	108	32	251	286	50	315	98	355	241	466	430	207	393	175	174	259	113	426	74	320	78	166	228	89	404	457	259	154	210	278	173	299	243	329	311	266	281	227	392	273	202	225	96	149	137	286	351	120	282
hsa5532	383	372	409	403	84	593	538	188	599	193	622	329	612	400	375	166	521	612	532	276	472	627	407	635	254	50	611	281	18	615	613	620	101	605	600	17	615	278	610	586	565	623	627	603	36	614	30	224	615
hsa5533	389	375	405	398	81	592	551	184	598	187	636	327	615	394	370	143	517	615	534	274	480	647	403	654	250	48	614	277	15	616	637	655	106	608	616	11	650	270	624	613	585	653	652	607	52	639	28	222	643
hsa55359	192	262	388	335	469	318	328	469	416	338	253	437	363	473	490	391	344	288	269	420	306	360	500	143	402	311	397	454	334	374	294	129	298	270	154	354	218	397	134	101	233	140	143	172	463	227	274	372	166
hsa5536	397	368	437	429	103	616	518	213	623	207	614	354	625	427	406	164	524	626	524	301	473	642	437	638	282	69	623	307	32	629	615	619	109	626	586	37	619	283	611	577	552	621	635	586	56	619	46	236	614
hsa5537	385	349	415	409	95	611	526	199	609	204	624	339	618	406	383	172	501	619	516	286	464	633	413	634	264	60	624	294	31	626	626	639	115	612	602	29	631	242	620	589	569	635	626	597	33	625	47	234	629
hsa5538	615	545	112	88	376	152	542	25	139	85	529	58	146	122	117	415	586	132	574	13	588	181	92	380	69	175	197	134	542	118	385	342	603	154	526	302	477	52	383	498	501	379	320	555	2	405	461	571	412
hsa5547	485	392	191	225	317	438	554	521	420	448	517	461	561	103	151	349	656	573	454	457	613	576	122	588	557	145	589	185	261	498	359	507	478	69	484	163	566	41	497	550	475	498	576	456	243	506	243	620	522
hsa5550	547	504	72	79	283	106	623	65	81	114	593	87	263	42	55	573	618	240	615	93	629	287	44	503	64	117	340	95	428	325	438	538	623	61	642	226	533	7	528	646	616	533	493	513	312	535	476	631	554
hsa55512	297	212	497	534	523	366	58	374	229	524	112	492	191	283	467	117	139	146	49	464	124	68	355	220	531	420	156	499	398	97	126	275	353	175	231	522	253	212	250	342	58	183	291	90	128	88	355	191	74
hsa5562	3	33	248	379	129	243	259	273	174	323	201	284	341	476	258	215	11	349	181	378	12	420	296	332	340	579	217	234	267	419	510	466	192	441	365	345	299	551	450	367	241	460	338	246	598	435	327	20	418
hsa55775	298	216	500	537	525	371	41	375	231	525	110	495	192	285	468	125	140	147	46	470	121	65	356	224	533	421	158	500	397	99	127	276	354	176	229	523	255	214	251	349	54	187	296	86	124	89	352	192	75
hsa558	80	100	571	475	596	550	415	586	550	599	410	547	496	635	632	541	263	519	150	535	349	547	638	65	488	596	523	573	463	549	262	55	79	563	78	450	109	511	216	33	117	54	44	62	409	261	586	457	232
hsa55811	450	28	263	252	186	231	304	295	256	351	97	237	276	441	304	314	33	305	223	324	51	389	332	181	312	526	255	266	133	440	499	424	165	461	335	174	362	468	338	274	385	313	176	334	554	378	377	52	339
hsa55902	7	38	197	355	76	212	244	252	163	264	196	223	280	345	188	190	7	302	197	359	9	354	246	350	252	555	204	183	254	397	493	495	199	422	385	316	310	540	453	392	293	482	397	280	586	437	308	16	423
hsa5594	324	406	538	599	567	376	269	501	493	159	213	573	236	592	567	497	426	271	552	582	416	472	587	360	451	365	242	526	209	356	346	167	248	530	123	289	146	643	284	58	178	256	351	281	577	160	194	277	319
hsa5595	322	405	539	600	568	374	270	502	495	160	215	574	235	593	568	498	422	270	548	581	409	473	588	358	452	364	240	527	207	353	341	166	246	529	122	287	144	647	276	57	175	245	350	278	572	152	195	275	311
hsa5596	332	413	528	589	544	353	271	491	483	150	208	513	224	580	558	489	429	261	563	571	418	465	578	374	441	350	232	512	190	336	339	177	255	513	133	279	156	636	285	67	190	283	364	296	568	159	186	266	321
hsa5597	337	417	525	586	541	343	274	488	479	148	205	511	219	576	556	487	432	254	565	569	420	463	576	376	438	348	227	510	189	331	337	178	257	507	134	278	155	640	278	69	191	284	367	298	573	153	183	265	318
hsa5598	336	416	526	587	542	345	276	489	480	149	207	512	220	577	557	486	434	255	564	570	421	461	577	375	439	347	228	511	188	332	335	175	254	506	132	277	153	637	275	68	189	279	365	297	566	150	184	268	310
hsa5599	334	412	531	592	550	355	264	494	487	153	204	539	223	583	561	490	430	260	560	574	412	460	581	372	446	354	233	518	199	335	336	174	258	512	130	286	148	641	274	65	187	277	360	292	567	149	188	270	309
hsa5600	328	410	535	597	558	369	272	497	490	155	211	565	229	589	564	494	427	266	559	577	414	468	584	366	448	359	236	522	195	348	344	172	251	524	127	282	152	644	281	62	186	275	357	291	574	157	190	271	317
hsa5601	333	414	529	590	546	349	266	492	484	151	206	514	222	581	559	488	425	259	562	572	411	462	579	373	442	352	231	513	191	334	338	176	256	510	131	280	154	638	277	66	188	280	362	294	565	151	185	267	313
hsa5602	335	415	530	591	549	347	265	493	486	152	202	529	221	582	560	491	431	256	561	573	417	457	580	370	443	353	229	515	206	333	334	169	259	509	129	288	145	642	273	64	184	274	359	293	570	148	189	272	308
hsa5603	327	409	537	598	564	372	267	500	492	158	212	570	234	591	566	492	428	269	555	580	413	470	586	364	450	363	239	525	202	351	345	173	252	527	126	284	150	646	282	61	181	272	355	287	571	158	191	274	320
hsa5604	205	276	367	320	440	298	318	446	395	283	237	410	346	381	459	376	346	241	289	404	272	341	476	172	380	268	363	437	305	341	297	146	318	247	170	322	227	390	133	112	247	161	162	184	461	219	247	335	176
hsa5605	202	274	366	318	439	296	315	444	392	282	235	407	345	380	451	379	337	235	288	403	269	340	474	168	379	271	353	436	304	339	288	142	315	245	167	324	226	389	131	114	245	158	160	183	467	213	248	330	173
hsa5606	201	270	375	328	446	306	314	452	400	291	239	414	351	383	477	380	354	249	283	410	277	343	484	160	386	273	372	443	311	355	291	140	312	253	164	330	222	392	130	109	242	153	151	180	464	212	253	346	172
hsa5607	200	273	362	316	438	297	327	443	393	281	243	406	347	379	450	378	355	244	291	397	286	344	472	164	373	267	364	434	302	343	299	145	316	246	174	319	230	387	135	111	249	155	153	186	465	228	250	341	177
hsa5608	204	271	376	325	445	305	316	453	401	293	236	416	352	386	481	381	357	250	287	411	285	345	485	159	387	276	373	445	314	357	296	141	313	254	162	332	224	395	132	110	243	154	152	181	468	220	254	348	175
hsa5624	493	435	327	503	383	77	80	332	192	392	63	398	43	195	199	447	436	74	255	398	257	137	235	471	445	306	33	382	342	22	106	210	451	151	289	567	300	431	177	448	276	357	509	417	5	71	170	293	370
hsa5625	632	651	113	143	267	116	585	16	105	661	543	83	38	72	81	640	548	38	658	118	541	87	88	523	31	4	56	38	237	69	328	475	466	217	559	293	319	625	374	505	599	469	534	653	645	348	103	167	509
hsa5645	559	518	60	63	288	94	631	48	72	99	579	75	251	45	51	616	642	227	632	80	648	282	42	492	48	121	322	94	445	308	447	534	643	75	633	240	531	30	521	634	638	527	483	532	288	529	489	640	557
hsa5646	568	521	56	61	284	92	633	45	70	95	583	72	249	37	45	610	636	226	635	77	645	280	36	498	44	120	321	90	433	307	451	541	646	74	639	238	539	29	527	645	645	537	491	536	289	533	485	634	561
hsa5650	566	514	68	72	293	99	627	56	80	106	585	85	257	49	58	609	639	234	631	89	647	285	48	499	54	131	330	101	465	320	450	532	640	79	628	245	532	31	525	628	634	530	489	530	296	532	492	645	555
hsa5651	549	532	47	52	273	80	645	37	57	86	572	60	240	25	35	595	638	207	644	70	653	272	25	488	38	106	306	78	420	293	428	523	633	48	648	219	519	11	509	641	643	518	471	540	307	517	473	625	538
hsa5657	574	523	58	66	295	90	629	55	67	102	573	73	248	41	46	599	648	222	636	83	658	274	40	481	49	128	320	92	500	306	429	515	650	63	620	259	518	37	508	622	618	510	469	526	315	516	505	656	534
hsa56922	377	440	105	103	216	145	439	633	131	23	514	53	136	139	135	511	221	121	581	50	194	121	128	317	8	169	179	128	100	242	497	489	459	266	536	137	478	324	464	437	577	487	416	634	366	488	76	117	499
hsa57016	219	419	245	287	373	198	236	298	352	247	142	208	150	518	394	478	295	201	320	257	245	319	469	156	170	346	201	368	345	359	172	92	334	327	258	218	69	437	74	255	303	74	175	428	496	278	318	281	91
hsa57176	635	583	35	94	306	30	562	149	18	37	440	101	57	569	5	15	558	52	471	129	615	107	4	378	117	27	69	16	507	40	54	216	552	21	490	359	354	141	264	654	480	299	408	462	530	66	260	615	278
hsa5740	623	600	604	602	452	401	128	528	570	530	79	613	353	484	548	74	591	429	377	614	546	387	494	539	585	410	472	613	535	370	171	333	576	353	271	593	452	303	90	364	394	344	529	389	140	168	179	590	205
hsa5742	356	658	208	546	664	1	37	661	13	246	3	256	1	135	119	662	550	1	367	562	576	8	165	4	613	497	1	136	664	1	1	2	430	1	2	664	1	664	1	3	2	2	4	20	524	1	664	661	1
hsa5743	341	654	250	554	663	2	63	662	15	285	4	326	2	148	133	663	552	2	356	584	582	11	182	3	634	517	2	150	663	2	2	1	429	2	1	663	2	663	2	1	1	1	5	18	520	2	663	662	2
hsa5747	187	259	382	324	464	311	341	461	411	322	255	422	357	472	488	394	327	279	274	409	297	363	499	138	385	308	386	449	317	365	271	124	291	268	152	335	208	401	112	99	230	138	134	171	479	197	267	353	132
hsa5754	79	89	579	482	599	559	395	592	560	616	413	551	506	646	644	525	255	527	128	542	330	546	644	67	495	609	532	586	471	557	264	70	78	569	86	463	114	499	220	36	105	57	48	47	396	269	587	454	236
hsa57665	161	237	207	184	399	400	85	177	269	429	183	242	410	199	343	135	172	280	78	187	167	150	248	165	166	264	261	399	298	272	282	326	376	222	290	275	408	133	333	207	272	231	180	119	103	311	326	164	185
hsa58190	422	329	454	444	122	647	486	228	638	238	615	375	653	437	418	180	490	654	491	319	442	617	454	632	301	89	653	339	54	655	655	650	144	647	575	57	658	235	653	587	543	650	651	568	65	655	61	256	654
hsa5831	634	649	114	144	269	122	583	17	106	663	556	93	42	73	82	641	546	40	656	120	539	89	89	525	33	6	60	40	242	71	330	481	469	219	560	296	322	616	378	509	603	474	537	650	646	350	106	168	515
hsa5834	5	40	190	352	72	196	249	249	160	258	194	218	272	340	184	178	5	287	207	355	7	353	241	349	246	553	203	177	249	395	489	491	195	421	386	313	307	545	451	390	292	480	396	290	595	433	305	14	421
hsa5836	6	39	193	354	73	197	243	251	162	260	193	220	270	343	187	183	3	286	203	356	4	351	245	347	251	551	202	179	248	394	486	488	193	420	383	317	305	544	447	391	289	478	395	284	593	430	304	13	419
hsa5837	4	41	192	353	71	195	247	250	161	259	192	219	267	342	186	184	4	285	205	357	5	352	244	348	248	550	200	181	247	393	487	487	194	419	384	314	306	546	448	389	290	479	394	285	594	431	303	12	420
hsa586	662	662	10	33	210	25	652	20	10	2	491	19	39	9	2	24	609	32	651	37	661	83	8	391	17	2	64	14	531	41	92	358	658	18	656	168	493	81	386	657	651	436	433	560	639	146	162	609	435
hsa5860	467	24	283	276	203	253	288	324	282	374	133	273	323	465	323	338	53	342	199	345	72	408	372	222	339	554	308	333	168	469	531	453	186	484	322	195	404	447	368	303	393	342	209	313	539	419	404	86	368
hsa587	653	655	26	44	192	45	614	19	29	4	484	21	63	8	9	76	535	59	649	40	621	112	97	386	16	7	79	24	364	64	181	403	607	44	650	147	483	93	400	494	646	443	421	558	629	308	152	505	458
hsa590	431	330	514	360	384	534	455	510	643	656	480	508	586	165	489	3	594	604	317	190	593	656	164	601	569	164	602	519	236	347	197	309	402	108	447	108	489	1	440	378	426	295	565	146	8	453	316	608	467
hsa5972	148	182	482	97	324	338	471	496	388	256	363	382	457	377	424	73	387	549	242	176	403	655	492	339	331	203	469	218	70	484	553	555	272	396	313	66	573	360	421	160	464	408	239	346	9	561	182	296	465
hsa5979	70	101	566	470	591	544	418	584	545	601	409	538	494	630	630	533	265	516	151	529	357	562	634	60	484	599	520	572	466	545	255	57	80	556	85	451	105	509	209	29	116	48	36	66	405	259	589	458	227
hsa6098	53	118	543	449	575	521	424	560	520	581	376	517	468	615	612	550	251	491	161	508	362	543	614	32	459	594	494	551	452	520	220	31	61	535	71	446	77	527	187	13	85	23	12	72	410	233	603	441	202
hsa613	217	293	335	289	419	256	311	406	373	254	218	384	320	325	427	356	360	194	301	377	266	323	367	236	352	245	299	389	284	289	217	154	330	227	192	300	267	367	115	139	287	168	168	204	444	226	219	323	139
hsa6240	26	120	170	134	67	464	257	189	260	477	305	249	553	502	233	434	16	490	343	178	19	429	275	441	222	640	470	320	365	599	607	600	422	653	451	364	487	364	575	426	457	570	424	479	310	597	372	22	575
hsa6241	455	495	156	42	403	459	570	263	451	450	461	240	563	233	215	467	542	576	595	114	600	590	192	337	172	490	590	409	549	587	603	601	606	589	442	384	594	86	541	484	505	555	346	544	74	588	510	592	490
hsa6259	92	76	590	495	620	566	387	605	568	623	422	567	512	653	655	520	270	535	123	554	322	537	656	77	508	615	540	597	486	565	277	75	92	579	90	476	121	493	231	48	115	67	57	34	383	277	596	471	246
hsa6300	329	411	536	596	565	370	273	499	491	157	210	568	230	590	565	495	433	267	558	579	419	471	585	362	449	361	237	524	204	350	343	170	253	526	125	285	149	648	279	59	185	269	353	289	576	156	192	276	316
hsa63036	560	526	49	54	282	86	635	40	59	91	567	64	244	32	39	618	630	215	640	71	649	265	30	476	36	122	313	85	491	299	439	528	652	62	638	243	524	36	514	620	644	517	465	538	311	524	503	641	544
hsa635	497	568	21	19	144	72	572	83	94	50	541	653	80	121	72	628	451	79	478	4	433	134	80	99	78	189	46	9	512	137	413	384	596	152	510	370	290	187	397	456	589	420	86	620	607	451	554	442	442
hsa63904	424	336	453	443	120	642	489	226	635	236	612	371	647	436	416	168	509	647	495	316	447	610	456	624	302	85	649	334	52	648	644	635	146	641	578	56	641	248	645	582	539	631	636	570	39	645	62	259	638
hsa64087	373	438	108	105	219	147	437	634	136	24	516	54	142	141	137	513	220	128	578	51	192	124	133	320	9	172	183	131	101	245	503	494	456	275	534	140	482	322	466	433	548	489	419	631	363	491	77	116	501
hsa6416	203	272	368	319	441	302	317	449	397	287	238	411	350	382	466	377	342	248	286	406	271	342	479	162	381	272	369	441	308	349	308	147	317	251	169	325	236	388	143	113	246	160	156	182	462	229	252	338	178
hsa64499	572	525	57	62	296	88	621	49	64	96	562	74	245	36	44	617	644	220	633	82	650	266	35	484	46	123	315	93	495	298	431	521	651	60	621	257	521	34	511	625	624	514	473	528	300	515	500	650	539
hsa645	107	31	253	288	51	312	97	356	243	469	429	210	392	177	175	257	112	422	65	321	76	165	230	88	408	458	253	155	220	274	170	297	242	326	307	272	270	229	387	270	196	224	94	145	136	276	361	118	279
hsa64600	119	145	234	242	156	454	208	132	322	308	370	183	431	250	236	238	78	377	94	206	87	212	215	400	189	419	407	223	111	220	392	362	210	379	416	118	366	168	482	310	322	394	377	368	226	380	125	51	394
hsa64802	446	10	294	283	208	258	282	330	288	385	129	280	326	479	335	335	44	345	185	353	53	392	385	201	353	561	311	346	160	471	526	446	174	490	316	201	396	451	366	279	351	331	202	304	532	415	399	83	361
hsa64816	514	469	651	631	551	417	161	642	586	557	171	634	389	600	601	207	563	467	388	631	521	487	600	455	646	499	578	639	614	580	156	253	527	416	228	626	278	580	67	194	266	244	443	242	328	173	428	578	158
hsa64850	606	628	88	114	334	123	558	28	113	7	471	38	103	85	96	598	469	95	609	59	562	160	103	439	20	15	118	112	226	178	472	420	508	203	552	98	451	294	433	250	532	455	458	553	624	470	96	297	480
hsa64902	601	623	91	115	337	124	553	29	115	8	470	40	105	88	98	590	463	97	605	60	559	161	106	437	21	16	120	114	228	176	468	417	504	204	546	99	448	292	432	246	524	451	451	549	623	467	97	295	477
hsa657	210	283	353	300	430	277	324	424	386	270	223	393	334	374	445	373	350	210	299	387	280	337	446	173	361	257	335	420	291	309	232	148	323	237	178	305	233	384	105	120	255	163	161	193	458	195	234	328	145
hsa658	208	278	358	304	434	285	325	430	389	275	232	394	340	375	447	372	352	217	294	389	281	339	453	170	364	260	345	422	292	323	256	149	320	241	182	306	234	380	111	117	252	159	158	189	457	206	237	333	151
hsa660	185	256	385	326	468	314	335	463	418	331	258	427	360	481	496	397	322	284	267	412	293	366	502	136	388	312	390	451	318	367	281	123	289	271	150	336	207	403	119	96	227	133	133	168	471	203	271	356	138
hsa6609	299	215	499	536	529	367	43	377	230	527	104	493	189	284	469	122	144	145	44	469	125	67	357	215	534	429	155	501	403	96	122	268	357	174	222	527	246	216	246	338	46	176	283	83	126	84	359	194	70
hsa6610	306	211	501	539	527	382	56	378	239	531	121	499	206	289	475	118	147	156	45	471	130	75	362	229	535	430	168	505	401	110	136	285	366	181	236	526	262	208	262	357	67	192	300	88	116	96	354	196	84
hsa6646	227	245	370	344	304	384	354	412	476	570	347	450	394	543	521	262	391	476	208	225	372	432	532	116	512	511	440	427	263	488	325	162	201	352	190	414	159	230	109	116	172	148	165	210	18	368	518	533	253
hsa6652	443	17	274	268	194	244	295	314	273	364	137	258	309	461	314	339	41	335	204	339	65	414	364	206	332	543	294	301	150	461	532	454	176	479	331	183	400	452	365	295	396	338	201	326	550	417	392	73	367
hsa670	121	156	235	240	157	450	204	135	320	307	356	186	428	249	234	236	75	374	103	211	89	217	214	410	193	424	403	224	116	218	390	368	218	374	409	124	380	169	480	328	327	399	384	369	235	381	128	53	392
hsa6713	339	393	321	373	410	178	180	391	209	422	153	281	120	234	356	72	214	110	345	203	223	310	285	390	355	179	91	396	339	68	83	161	370	107	283	210	186	100	92	308	160	226	310	117	71	48	413	373	85
hsa6714	179	252	392	334	475	324	352	472	430	336	265	439	368	490	504	404	333	298	268	419	310	377	509	131	396	320	398	459	326	379	298	119	283	280	144	342	202	416	129	89	222	130	127	161	491	217	280	363	162
hsa6716	607	579	12	3	336	111	575	6	100	58	546	11	92	129	122	626	583	89	599	10	580	148	91	85	15	197	109	19	571	156	458	405	619	185	556	377	430	56	415	465	596	441	73	625	172	461	570	553	457
hsa6725	169	243	400	346	488	331	344	483	438	356	270	447	374	496	511	412	329	317	258	429	313	381	516	124	406	333	414	467	335	386	302	109	278	286	135	355	194	412	137	81	212	121	120	147	488	221	288	370	164
hsa6768	550	529	50	55	277	81	642	41	58	90	575	65	242	28	37	603	635	214	643	72	652	279	28	490	42	110	310	81	427	295	430	524	634	52	644	229	520	13	510	637	639	519	474	537	306	519	482	627	543
hsa6799	437	573	460	363	485	138	99	546	155	165	19	464	73	363	189	514	279	75	431	567	308	142	488	388	514	376	90	385	367	154	175	351	407	131	305	489	286	630	185	152	171	359	392	392	616	358	300	302	187
hsa683	147	460	246	322	502	33	79	524	109	460	441	469	26	247	229	613	208	5	550	481	260	231	288	356	562	571	55	417	597	67	223	414	452	206	274	603	308	611	30	256	244	293	404	253	519	315	544	304	107
hsa686	371	437	110	107	221	150	435	636	138	27	512	57	143	145	141	587	218	129	577	53	189	128	136	321	11	174	185	133	99	249	519	492	454	285	531	139	481	323	465	429	529	483	417	630	361	492	74	113	498
hsa6897	588	574	31	92	68	29	560	146	16	34	438	35	53	3	608	47	421	49	463	124	543	104	3	359	114	134	30	3	499	39	39	338	548	39	453	356	189	429	233	554	479	378	406	505	604	163	422	529	417
hsa6898	536	648	40	96	266	127	379	64	8	15	45	26	21	59	28	585	437	24	648	56	572	88	66	329	34	28	13	47	412	25	93	308	559	28	527	265	268	420	48	373	500	354	337	481	599	144	302	481	312
hsa695	186	258	384	327	466	313	333	464	415	329	256	426	359	478	494	396	331	283	271	413	294	365	501	137	390	310	388	450	320	366	278	122	290	269	151	338	206	407	116	97	228	135	136	170	475	198	268	359	133
hsa7006	180	255	387	330	471	317	345	466	421	333	260	430	361	483	498	402	336	290	270	414	311	371	504	132	391	315	392	453	323	371	280	115	285	273	146	341	199	408	117	92	223	129	129	165	481	199	275	365	136
hsa7010	76	103	563	471	603	537	404	581	540	603	393	540	484	621	625	570	264	506	144	532	348	529	624	51	481	608	511	576	483	537	227	45	87	543	65	475	89	501	198	31	87	34	31	48	398	241	612	466	211
hsa7015	618	653	122	154	540	156	646	151	130	32	657	98	69	95	102	12	662	64	664	117	662	115	114	583	116	176	86	43	595	148	537	597	662	402	657	647	488	656	499	662	653	600	593	662	663	501	658	660	3
hsa7046	211	281	349	297	429	279	326	422	383	271	229	390	336	367	443	370	347	211	297	383	278	336	441	171	359	258	341	415	294	317	235	151	324	236	184	308	235	383	108	122	256	162	159	192	459	200	238	332	148
hsa7054	440	581	86	122	227	12	131	163	1	70	9	61	9	64	27	468	224	10	572	131	406	23	63	121	128	211	4	51	591	8	12	87	513	3	392	507	23	438	13	423	269	117	142	226	375	13	625	521	45
hsa7075	68	107	546	452	590	531	416	563	522	591	394	524	476	612	610	560	256	499	153	511	353	524	611	48	460	584	503	562	476	525	225	48	85	536	88	464	95	496	196	39	107	35	25	67	395	240	608	461	210
hsa7083	506	428	465	565	506	272	4	403	147	473	247	476	163	529	515	346	291	174	228	489	164	6	541	423	574	577	94	432	546	141	179	399	443	318	371	610	163	623	407	397	198	430	560	375	507	304	448	424	452
hsa7084	504	429	467	568	503	276	1	402	148	475	249	478	164	532	517	343	285	175	226	494	160	7	543	428	576	576	95	435	537	144	180	402	440	322	374	605	165	617	409	398	199	435	564	374	504	305	444	417	453
hsa7150	40	127	596	617	29	586	357	338	653	328	492	470	599	574	529	362	182	598	66	565	182	455	549	474	499	228	474	476	8	481	559	435	3	604	350	78	426	317	566	240	176	434	480	205	271	496	9	100	414
hsa7153	19	45	625	618	26	651	449	267	658	276	483	603	602	594	554	647	64	569	38	636	75	492	589	518	597	368	467	479	4	518	484	565	2	658	287	68	327	578	555	427	136	410	507	112	180	444	13	27	598
hsa7155	18	44	626	619	25	652	448	268	659	277	482	604	603	595	555	646	63	570	37	635	74	491	590	517	598	369	468	480	3	517	485	566	1	659	286	69	328	577	556	428	135	411	506	111	181	445	12	26	599
hsa7156	41	128	595	615	27	584	359	336	651	325	494	468	598	573	528	359	183	597	67	564	183	456	548	472	474	227	473	472	6	480	558	434	4	600	352	76	425	315	565	238	177	433	472	207	268	495	8	101	413
hsa7172	358	493	132	161	381	21	72	269	21	84	31	119	20	118	79	512	196	9	402	168	228	18	137	264	158	231	3	72	581	14	14	165	421	24	369	571	11	604	75	385	204	199	278	354	497	14	535	322	106
hsa7173	534	553	259	518	455	142	6	394	173	497	57	451	76	259	205	386	299	72	359	365	196	9	210	516	437	514	103	468	588	58	110	394	514	148	395	598	373	98	184	441	130	440	525	318	501	291	449	280	274
hsa7174	546	517	55	65	276	91	639	53	68	98	591	69	255	30	41	572	620	229	634	78	635	289	32	501	56	107	326	83	417	315	437	543	622	56	649	214	534	6	523	650	637	534	487	525	321	534	472	626	553
hsa7294	175	249	395	338	480	326	346	475	431	341	264	441	369	492	506	410	330	303	264	426	307	376	511	127	400	326	401	461	330	381	292	111	280	281	139	349	193	419	124	85	218	124	123	156	490	211	283	367	150
hsa7297	196	269	363	309	443	291	330	445	394	288	240	402	343	385	472	385	338	245	284	396	287	347	481	150	370	275	350	438	307	337	216	135	304	248	159	323	220	393	101	107	240	145	148	178	478	189	256	343	127
hsa7298	47	126	145	152	160	278	9	109	193	363	285	141	281	505	328	510	24	329	30	172	17	13	319	2	210	643	209	145	430	368	407	311	369	404	379	509	171	592	468	214	260	237	7	396	427	365	374	28	197
hsa7299	599	584	11	2	332	82	578	5	99	57	527	10	89	128	118	631	579	86	600	9	579	145	87	83	14	196	102	18	570	149	427	400	615	162	555	375	428	57	410	462	586	432	72	626	173	457	564	550	454
hsa7301	81	86	577	481	608	558	405	595	553	610	402	553	502	639	638	543	244	523	139	543	339	550	640	71	493	612	528	583	479	556	270	66	84	572	67	469	115	506	228	40	111	65	50	51	411	274	604	460	244
hsa7363	238	315	313	178	367	216	364	438	365	415	328	310	313	311	284	289	408	408	337	244	388	446	312	311	434	297	291	255	216	264	383	243	403	351	203	405	344	357	309	231	360	270	269	409	209	338	466	410	340
hsa7364	235	313	309	174	361	205	368	432	362	407	330	305	299	309	282	292	410	394	342	239	391	450	311	303	430	289	281	250	211	259	370	241	398	341	211	398	337	358	293	224	364	258	260	414	206	330	464	411	332
hsa7365	239	311	317	181	369	218	361	441	370	417	326	311	308	314	286	291	409	404	326	245	381	445	314	306	436	298	292	256	219	265	368	237	396	350	199	406	332	359	292	221	353	252	266	402	200	325	467	413	324
hsa7366	233	312	306	173	364	201	363	429	354	409	325	304	296	301	276	304	401	393	335	238	382	437	304	301	429	294	277	248	217	253	366	233	400	336	202	404	336	355	294	230	357	254	259	406	208	323	471	408	325
hsa7367	231	310	304	168	363	200	365	428	353	405	327	300	295	297	275	297	400	391	336	237	380	436	303	298	428	288	276	244	214	252	367	235	395	334	207	400	335	351	296	227	359	253	258	410	207	324	468	404	327
hsa7371	499	565	24	22	145	76	549	86	97	54	536	658	83	126	75	634	446	83	476	7	426	133	84	100	81	193	49	12	524	142	412	382	595	156	503	371	288	193	396	452	584	419	91	618	606	450	561	469	440
hsa7372	502	432	458	558	499	264	5	399	144	462	241	472	159	526	505	345	284	167	233	483	161	3	539	418	567	572	89	414	534	132	176	398	442	304	375	604	157	624	403	399	201	429	554	387	508	300	445	403	448
hsa7378	505	430	462	561	501	270	3	400	145	470	246	474	162	528	513	344	289	172	229	485	162	4	540	421	570	574	93	429	541	139	178	401	444	315	373	607	162	618	406	400	200	431	558	379	506	303	447	419	450
hsa7453	535	544	273	542	456	151	8	393	187	498	60	456	87	261	240	366	298	84	351	368	195	10	224	519	440	513	114	478	584	60	139	407	512	159	400	596	414	97	268	444	132	444	533	314	500	309	440	278	285
hsa7498	22	399	469	512	260	263	109	448	153	479	62	313	213	524	292	417	56	91	27	437	69	174	545	263	568	634	125	194	359	199	421	512	333	480	306	432	313	569	411	434	192	376	279	251	350	307	475	34	427
hsa7525	178	253	391	332	472	321	349	470	427	335	262	435	366	487	501	401	321	294	272	418	304	375	507	133	395	317	394	457	324	377	295	120	284	278	145	340	203	413	127	91	224	131	128	164	492	214	278	361	160
hsa7535	184	250	389	333	474	325	339	468	426	339	268	434	371	486	500	400	326	299	261	416	298	370	506	134	393	316	399	456	325	380	301	127	287	276	148	343	209	405	138	94	226	134	131	162	473	224	279	366	167
hsa759	652	646	608	608	662	499	126	627	207	474	16	663	606	538	547	623	473	550	583	663	595	386	493	604	642	661	483	662	662	456	581	304	601	656	21	662	510	660	606	504	410	607	656	221	658	606	657	510	657
hsa760	647	644	611	612	661	501	177	625	208	471	33	662	607	536	549	506	392	552	641	664	542	474	546	656	641	659	546	663	660	479	606	332	540	657	47	660	548	659	657	542	430	608	660	305	664	608	637	484	658
hsa761	585	641	518	390	634	493	119	619	185	555	21	645	552	218	434	462	312	443	547	654	509	263	262	571	631	655	437	645	657	435	549	321	584	531	9	657	559	602	602	537	349	597	591	141	656	586	653	397	577
hsa762	616	578	610	609	659	480	123	621	198	548	30	661	585	535	550	476	301	479	567	662	490	334	544	605	658	664	456	657	661	500	582	203	511	651	4	661	494	658	605	562	317	606	606	225	661	602	660	401	606
hsa763	582	642	513	387	632	488	117	616	177	549	23	642	544	214	430	460	309	438	546	651	507	260	257	567	627	652	430	640	656	428	545	313	586	519	11	654	552	598	598	533	347	593	588	140	654	582	654	398	572
hsa765	577	633	510	383	628	489	121	613	179	552	28	638	545	210	428	456	305	436	539	647	501	256	253	564	624	648	431	631	651	431	543	319	580	518	16	650	555	594	596	532	346	590	586	137	649	580	648	386	569
hsa766	584	639	517	389	635	495	114	620	186	565	24	644	550	217	433	461	311	441	542	653	506	261	261	569	630	654	438	644	658	436	547	320	587	528	13	656	558	599	600	536	348	595	590	135	655	584	655	407	574
hsa767	581	638	515	386	631	492	115	618	182	560	25	641	548	215	431	458	308	440	541	650	504	259	258	566	628	651	434	638	654	433	544	318	583	520	12	653	554	597	597	531	343	591	587	136	652	581	650	392	570
hsa768	576	634	509	382	627	487	120	612	178	553	29	637	543	209	425	454	304	435	537	646	499	254	252	561	623	647	429	628	650	426	541	317	579	515	17	649	550	593	594	528	341	586	583	134	648	577	647	384	564
hsa771	579	637	511	384	629	486	118	614	176	554	26	639	542	211	426	457	306	434	540	648	503	253	254	563	625	649	428	632	653	424	540	312	581	516	14	651	549	596	593	529	340	588	584	133	651	578	651	391	566
hsa780	86	83	582	484	600	564	397	594	562	617	415	555	508	648	645	540	252	531	131	544	329	545	647	74	496	606	534	587	472	560	267	68	74	575	80	461	117	503	224	42	103	63	54	54	392	273	594	456	238
hsa79001	346	325	483	593	176	140	83	462	262	499	76	452	59	534	437	571	281	103	183	506	214	178	522	384	580	524	39	381	352	38	145	211	356	298	49	597	160	571	97	407	72	239	420	341	73	21	289	202	290
hsa7957	410	334	444	434	116	636	497	218	629	226	646	362	646	431	411	187	502	646	498	307	449	606	445	611	288	79	643	326	47	645	641	616	133	638	580	48	638	237	646	585	544	622	612	571	55	643	59	255	635
hsa79799	232	306	310	176	368	215	367	431	366	416	332	307	310	304	278	293	407	405	329	240	387	440	308	307	432	290	293	253	218	266	374	239	401	346	206	402	343	346	303	234	362	259	264	405	192	331	470	416	334
hsa80339	323	189	177	149	42	510	444	106	471	386	500	204	592	191	262	51	166	558	246	143	178	506	177	537	143	309	564	311	89	412	574	591	311	436	470	88	579	70	583	501	448	576	518	488	12	568	110	149	583
hsa80824	381	362	412	405	88	607	531	190	603	194	649	332	620	404	378	167	512	618	519	278	459	623	411	626	258	51	616	284	17	618	623	632	97	617	601	18	624	273	627	593	566	636	625	596	35	630	29	223	627
hsa81579	128	148	238	245	166	462	205	137	330	315	371	193	438	252	242	240	85	384	97	214	97	218	219	413	194	425	419	228	117	232	400	374	224	386	418	123	389	166	488	330	334	402	387	370	223	403	132	62	404
hsa8192	561	494	77	83	307	113	612	69	88	123	600	96	282	55	64	575	614	262	611	98	626	290	55	502	66	138	368	111	494	354	457	547	621	87	618	258	544	24	535	638	614	541	497	510	309	546	504	654	565
hsa8288	469	629	169	137	377	54	66	357	135	453	51	154	24	185	160	648	376	35	549	171	237	43	183	325	233	529	214	164	631	31	88	302	550	91	310	614	136	185	58	254	208	287	348	432	258	109	643	519	94
hsa834	637	575	42	46	323	37	556	158	25	40	446	45	62	4	16	17	574	61	472	134	616	113	7	464	124	33	76	33	515	45	68	231	554	23	499	361	407	145	271	655	483	306	414	464	531	92	269	622	287
hsa8398	114	164	222	228	149	424	221	120	304	286	350	169	419	239	220	226	72	366	110	199	83	205	204	403	180	397	376	203	105	211	353	348	208	358	420	113	349	181	470	315	323	386	372	382	246	367	116	46	383
hsa8399	122	154	237	243	168	457	218	138	329	314	365	190	435	251	241	237	88	383	102	213	100	224	216	409	191	422	415	229	123	228	394	367	227	380	413	128	378	159	481	311	330	395	379	366	230	386	134	65	396
hsa84152	401	322	456	446	127	649	481	232	641	241	620	377	655	459	422	195	484	655	488	322	436	611	464	612	307	94	654	351	57	656	656	636	123	650	568	61	659	238	655	569	531	638	617	562	67	657	69	254	656
hsa84171	315	295	215	368	405	181	194	278	296	397	292	271	126	228	350	248	315	179	88	209	264	201	278	326	217	446	99	387	519	74	64	16	295	200	116	383	21	197	36	144	41	16	214	131	153	30	420	377	99
hsa8435	220	242	369	342	302	386	355	411	477	571	348	449	395	544	520	263	390	477	206	224	371	431	533	115	511	512	441	426	259	489	326	163	200	354	191	413	161	231	118	118	173	149	164	211	19	369	517	532	254
hsa84532	8	36	198	356	74	220	246	253	165	265	197	225	283	348	190	181	6	314	194	360	8	358	249	352	255	557	206	186	252	402	496	500	197	423	388	311	311	539	456	393	296	485	399	282	590	439	306	15	424
hsa84618	162	238	205	183	397	402	91	175	271	425	186	239	411	200	342	132	175	295	80	186	168	152	247	179	163	254	268	398	288	273	314	328	375	223	300	269	410	131	339	209	281	234	199	123	102	320	322	162	190
hsa84695	317	296	219	370	409	182	188	280	298	408	289	275	124	232	353	247	316	178	86	212	263	198	280	324	219	447	98	388	521	73	62	15	296	197	115	386	19	196	34	143	39	14	213	129	151	28	421	378	97
hsa84706	602	624	92	116	338	126	544	30	114	9	466	41	104	89	97	588	467	96	606	61	561	159	108	436	22	17	119	115	229	177	470	419	505	205	547	101	447	295	430	248	525	452	452	548	621	468	99	298	478
hsa84812	294	221	493	531	520	360	53	368	224	518	101	487	187	280	462	114	134	142	54	459	117	63	348	221	525	412	150	497	391	93	124	278	349	172	239	519	249	219	248	351	60	185	293	96	123	86	343	185	72
hsa8513	331	195	180	151	43	513	450	107	472	388	502	209	595	197	265	48	167	560	251	147	179	509	181	538	148	305	574	321	90	413	575	593	314	437	469	89	581	69	582	502	449	577	519	493	11	569	112	152	584
hsa8529	640	609	606	585	463	431	136	554	516	508	144	616	400	372	540	67	600	450	382	612	566	427	468	542	594	341	487	549	554	401	192	352	569	369	293	565	457	312	163	409	414	364	540	351	161	293	175	567	261
hsa85313	295	374	341	509	39	511	463	230	499	166	532	315	568	328	327	252	375	581	430	380	249	494	382	594	226	34	548	325	604	592	587	574	14	504	519	13	584	289	586	473	451	579	597	477	144	593	14	150	589
hsa8555	398	356	419	415	98	619	522	202	611	206	634	344	628	411	386	154	507	633	515	289	465	637	417	639	271	71	632	298	37	634	638	653	127	625	607	33	648	260	634	608	576	652	642	593	49	641	49	238	649
hsa8556	388	366	422	419	93	621	519	197	610	202	627	343	631	408	390	163	496	629	520	294	452	631	419	652	274	65	628	296	26	631	645	654	107	629	605	28	652	266	641	616	572	656	655	592	57	647	36	225	652
hsa8558	140	186	474	563	244	288	189	343	440	216	317	415	195	504	359	429	155	352	173	497	150	228	524	296	311	383	191	357	166	157	312	200	153	446	181	227	49	558	158	137	145	212	323	219	433	125	146	94	307
hsa8622	244	58	633	652	644	600	20	536	342	644	276	584	523	551	580	92	102	412	7	594	34	33	562	20	609	468	357	608	274	191	44	96	32	303	32	578	53	117	316	173	6	84	98	4	90	55	209	134	24
hsa8654	314	124	505	605	654	576	32	408	214	501	311	599	454	511	543	260	159	327	23	169	79	29	535	12	566	372	219	440	341	164	65	133	187	293	109	591	51	139	330	206	23	104	78	22	150	76	296	251	48
hsa8836	104	181	127	90	380	132	227	178	141	189	180	118	112	166	166	475	211	106	71	123	213	130	162	433	159	371	127	127	561	158	141	137	427	136	285	539	167	440	80	166	302	21	2	200	340	134	516	375	96
hsa8854	656	622	146	209	256	267	604	169	210	25	602	142	196	112	132	27	652	189	647	165	617	225	116	557	119	379	241	143	66	205	333	188	435	134	540	65	499	65	431	512	507	453	552	504	104	353	87	512	455
hsa8940	42	129	594	614	28	585	360	337	652	324	495	466	600	572	527	361	185	599	69	563	185	458	547	473	465	226	475	475	7	482	560	440	5	601	353	77	427	314	567	239	183	437	476	209	270	497	10	102	415
hsa8972	27	133	164	196	1	656	662	9	644	132	660	130	659	564	194	507	22	659	348	155	21	660	318	657	86	459	657	146	59	658	661	659	8	661	655	3	660	108	660	480	663	662	657	661	642	658	5	5	660
hsa90	209	280	352	299	433	280	321	423	384	273	227	391	335	370	444	371	345	209	292	384	275	333	442	169	360	255	336	419	295	310	219	144	322	235	180	309	229	376	104	121	251	157	157	188	452	194	240	331	135
hsa9023	645	611	599	577	449	428	139	548	509	502	146	606	404	349	533	59	596	446	376	605	563	418	398	548	588	334	480	541	536	390	199	380	572	362	303	556	467	300	178	417	421	370	548	359	154	298	166	560	269
hsa9088	215	289	354	308	427	283	312	427	382	267	225	395	338	359	440	365	361	208	298	392	279	329	408	196	368	250	344	418	297	313	269	152	328	234	185	315	248	373	121	126	257	165	167	194	448	207	226	339	163
hsa91	212	286	346	295	428	273	323	416	381	266	222	388	332	361	441	368	349	204	296	381	276	332	421	167	358	252	329	413	296	302	213	143	325	233	183	310	228	378	102	124	254	156	155	191	453	191	239	334	128
hsa91039	479	395	185	216	311	419	567	516	412	426	519	457	555	99	147	352	658	565	458	444	614	580	117	590	552	140	580	172	243	491	355	506	471	53	488	157	564	40	496	551	478	500	578	459	250	505	224	612	523
hsa9150	374	338	425	424	89	622	507	191	607	200	654	336	627	418	393	158	485	623	500	284	437	597	429	615	267	52	615	290	12	617	614	621	46	621	591	15	613	251	630	583	541	614	615	576	20	617	27	215	616
hsa93	214	290	345	302	426	274	313	413	379	261	220	389	333	356	439	364	362	202	300	386	284	330	400	195	362	249	333	412	293	304	249	153	329	231	187	307	254	370	110	125	258	166	166	195	447	208	223	337	152
hsa93650	540	461	3	10	8	47	595	121	39	28	557	4	47	13	10	270	418	44	365	16	396	97	13	109	108	159	24	654	418	75	99	473	544	109	497	427	179	621	169	558	607	468	116	655	637	351	562	329	511
hsa9388	320	190	178	150	38	509	443	105	470	384	497	202	591	196	263	49	162	557	247	145	173	504	178	535	146	307	563	293	85	408	572	588	307	435	467	84	577	72	581	497	443	573	516	487	13	567	107	145	582
hsa94	206	277	360	307	436	286	320	440	390	278	228	397	339	378	448	374	353	216	290	391	282	335	461	158	367	265	347	425	301	322	215	139	319	240	175	318	225	385	103	115	248	151	150	185	454	192	246	340	130
hsa94009	571	496	78	84	305	114	613	68	89	124	599	97	285	56	65	578	616	263	612	99	627	294	56	508	67	137	370	113	496	358	459	550	628	88	622	252	546	12	537	649	615	543	498	511	295	547	494	652	571
hsa9420	629	590	617	635	423	340	90	609	481	489	66	618	190	323	531	43	555	257	313	642	500	307	443	552	619	240	425	533	378	235	95	228	503	243	264	554	303	379	84	368	285	292	545	237	252	139	127	514	182
hsa9563	111	167	217	224	148	416	223	118	301	284	349	167	417	237	216	232	70	364	112	195	84	202	203	393	179	396	371	202	107	209	350	345	209	356	412	116	331	182	469	312	319	384	368	385	247	366	118	45	382
hsa9601	156	291	330	498	64	187	210	473	323	433	296	287	134	520	366	526	205	187	231	371	207	313	471	260	455	563	104	230	347	128	200	218	238	388	18	500	73	552	136	262	43	198	246	268	381	31	429	208	255
hsa9641	264	319	196	294	422	135	250	359	151	177	307	160	91	204	169	635	297	88	323	247	247	143	266	117	241	370	57	156	582	80	69	12	384	141	6	590	14	619	43	172	163	76	141	236	585	38	540	479	51
hsa9647	404	342	440	432	114	631	503	216	625	222	625	360	640	426	409	171	499	639	502	305	448	615	439	622	286	77	638	315	41	640	631	625	119	634	582	43	627	263	640	596	549	628	628	575	60	634	54	244	634
hsa983	136	179	479	571	251	294	199	350	448	232	319	428	207	512	369	438	158	358	174	503	156	242	529	287	328	393	196	364	175	168	311	193	150	451	163	246	41	566	151	130	139	205	313	215	443	118	153	99	295
hsa9945	597	626	90	113	331	120	550	27	112	6	468	37	102	87	95	583	462	93	608	58	556	158	105	432	18	14	117	110	224	174	465	415	500	202	551	97	444	298	426	243	523	448	448	552	620	465	95	288	474
hsa9955	494	566	23	20	143	74	576	84	96	52	547	656	81	124	74	625	449	81	479	5	431	139	82	102	79	190	47	10	509	140	416	388	594	155	516	365	293	188	404	455	593	425	90	621	608	456	553	423	445
[truncated: 396 more columns]
