# Supplementary material for: A Semi-Supervised Method for Drug-Target Interaction Prediction with Consistency in Networks
Source: PLoS One. 2013 May 7;8(5):e62975. doi: 10.1371/journal.pone.0062975 (PMC3646965; doi:10.1371/journal.pone.0062975)
Supplement: Material S2 — The ranks of interactions between each drug and its potential target proteins in the class of Ion channel. (XLSX) [file pone.0062975.s002.xlsx]

## Sheet: Sheet1
The ranks of interactions between each drug and its potential target proteins in the class of Ion channel are listed below.
	D00035	D00110	D00136	D00195	D00219	D00225	D00227	D00228	D00234	D00252	D00274	D00283	D00293	D00294	D00303	D00319	D00326	D00329	D00331	D00332	D00335	D00336	D00338	D00340	D00345	D00349	D00351	D00354	D00358	D00364	D00367	D00373	D00379	D00380	D00392	D00394	D00418	D00437	D00438	D00451	D00456	D00464	D00474	D00477	D00480	D00495	D00499	D00504	D00512
hsa10008	146	139	131	137	137	138	130	138	138	136	138	138	138	155	137	139	138	137	139	149	137	138	140	141	137	131	138	139	137	139	138	135	137	136	147	137	144	134	131	130	137	138	139	140	138	148	147	139	137
hsa10060	159	189	184	192	194	183	188	183	183	186	181	183	183	154	181	195	186	183	190	165	185	183	188	191	187	184	185	192	185	184	183	181	194	190	189	179	195	187	182	183	194	186	197	187	183	191	189	192	183
hsa10369	48	55	75	84	76	82	85	77	69	78	80	74	82	85	70	46	76	79	86	98	84	84	75	87	85	46	78	87	84	71	80	79	76	86	70	78	72	48	39	86	79	79	77	87	81	68	64	84	86
hsa1080	104	108	108	101	104	97	73	112	103	102	107	107	97	96	96	100	106	101	103	114	95	131	108	114	105	97	104	100	96	107	115	106	104	100	68	100	97	98	99	96	94	103	97	105	99	79	80	103	106
hsa11254	176	188	195	190	185	202	202	194	195	202	195	195	202	203	202	202	202	202	193	55	194	194	202	192	197	201	195	202	201	201	194	189	189	202	201	201	163	202	203	202	197	201	195	203	202	201	195	202	202
hsa11280	113	126	117	113	111	129	124	125	125	124	118	125	124	111	118	106	128	126	133	119	117	127	131	130	131	108	124	134	108	119	124	118	110	111	105	122	114	105	107	124	119	130	116	111	129	104	108	105	129
hsa1134	29	37	42	25	38	58	45	45	44	83	38	43	54	58	60	55	84	57	67	19	42	40	87	52	61	53	37	72	37	42	55	40	36	55	33	57	28	54	54	44	57	78	55	39	69	34	40	71	67
hsa1135	5	11	12	10	11	20	15	12	12	30	11	11	19	19	22	24	22	20	17	8	12	12	23	14	17	19	10	28	13	12	18	11	11	13	8	16	9	21	21	15	15	24	18	12	25	11	26	18	24
hsa1136	13	25	34	13	19	43	30	32	32	62	30	31	33	32	33	37	47	32	42	12	32	31	51	33	34	37	30	53	30	31	32	32	17	33	14	32	18	34	37	31	31	48	29	27	40	19	29	45	48
hsa1137	26	28	37	21	30	53	34	39	36	69	35	37	48	52	41	51	56	36	50	17	38	38	66	42	40	51	35	68	34	35	49	35	27	38	20	38	27	39	51	37	35	63	33	34	51	25	32	53	57
hsa1138	31	42	59	32	42	75	57	59	51	90	46	59	73	68	84	68	89	78	75	22	48	45	90	72	71	56	41	79	69	55	68	55	40	76	37	85	36	59	56	65	63	87	76	74	89	46	49	88	78
hsa1139	30	38	44	26	39	64	47	47	45	84	39	46	56	59	61	57	85	58	68	20	43	41	88	53	62	54	38	73	39	44	57	41	37	56	34	63	29	55	55	45	58	80	56	40	70	35	41	73	69
hsa1140	140	153	178	158	180	181	184	181	179	184	142	180	181	133	176	146	183	177	183	134	178	177	186	184	181	180	179	189	130	180	181	179	181	181	128	180	183	180	178	180	181	181	155	120	181	125	130	143	181
hsa1141	66	65	94	66	67	93	61	93	92	92	87	91	88	75	83	74	93	89	96	39	88	91	95	94	95	74	84	95	65	88	93	90	68	72	31	89	78	84	73	78	84	92	45	45	94	32	39	75	74
hsa1144	139	156	179	159	181	182	185	182	182	185	143	181	182	134	177	147	184	178	184	135	179	178	187	185	182	181	180	190	131	181	182	180	182	180	133	181	184	181	179	181	182	182	157	121	182	126	131	144	182
hsa1145	91	103	119	112	115	130	103	132	124	130	114	126	122	107	109	97	116	111	129	78	115	114	127	117	125	101	123	133	94	120	130	115	120	103	53	114	108	103	100	112	113	131	93	94	116	58	98	104	127
hsa116443	33	77	95	73	80	92	95	87	93	87	95	88	91	76	93	91	94	93	91	50	94	94	92	76	93	93	93	78	89	89	88	91	80	93	81	88	65	88	94	93	89	93	85	93	91	80	81	81	75
hsa116444	90	116	136	120	116	119	135	113	115	114	117	114	112	114	125	120	117	118	125	80	118	115	114	131	117	133	116	121	124	115	107	117	114	127	111	119	115	124	154	171	117	117	109	127	121	113	118	115	109
hsa1181	121	186	182	187	193	200	197	193	187	200	188	193	192	193	198	194	193	184	192	127	192	188	189	196	194	199	186	201	198	189	193	190	193	192	155	192	194	200	189	200	195	193	187	190	200	143	134	193	191
hsa169522	181	164	158	161	166	155	161	155	155	155	158	155	155	180	154	157	155	155	158	178	162	162	158	158	161	155	156	161	156	156	156	155	167	161	165	154	169	158	148	149	156	155	160	157	155	165	169	167	156
hsa170572	89	92	104	97	100	106	105	101	104	100	106	101	103	95	110	102	109	106	112	104	104	103	103	104	104	104	106	98	102	97	104	103	100	107	100	103	95	102	110	108	91	105	101	102	105	98	104	96	107
hsa200909	92	94	105	98	103	109	112	106	106	105	109	105	105	98	112	105	110	109	113	106	105	105	107	108	106	107	110	99	107	99	105	105	101	109	103	105	96	104	112	111	93	109	103	104	109	101	109	97	110
hsa22953	184	191	197	188	196	191	126	196	196	193	196	196	190	148	186	187	195	194	195	197	195	196	195	195	193	185	196	191	188	194	196	196	196	194	125	187	196	188	188	184	183	194	188	194	190	134	136	194	189
hsa23630	148	141	134	140	139	140	133	140	140	138	140	140	140	160	139	141	140	139	141	151	139	140	141	142	139	134	140	140	140	141	140	138	139	139	149	139	146	136	133	133	139	139	141	142	140	150	150	141	138
hsa23704	144	136	128	135	134	135	127	135	135	133	135	135	135	151	134	134	135	134	135	146	134	135	137	138	134	127	135	136	135	136	135	132	134	131	144	134	141	130	128	127	133	135	134	137	134	144	145	133	134
hsa2554	7	9	9	9	9	4	4	4	9	9	9	4	2	6	9	9	4	4	9	10	9	9	1	6	5	11	5	4	9	5	4	9	10	10	1	6	10	13	14	9	5	2	2	9	5	1	1	9	2
hsa2555	54	29	18	27	31	11	17	16	22	16	17	15	12	14	19	28	12	14	23	25	25	16	10	15	13	28	14	12	19	19	12	18	29	22	22	21	31	27	46	21	18	11	12	16	15	15	18	19	11
hsa2556	56	31	20	29	33	13	19	18	24	18	19	17	14	16	21	30	14	16	25	27	27	18	12	17	15	30	16	14	22	21	14	20	32	25	24	23	33	29	48	23	20	13	14	18	17	17	20	21	13
hsa2557	58	33	23	31	35	16	21	21	27	20	22	19	16	18	24	32	16	18	27	30	29	21	14	19	18	32	18	16	24	24	16	22	34	27	26	25	35	31	50	25	23	15	17	20	19	24	22	23	16
hsa2558	55	30	19	28	32	12	18	17	23	17	18	16	13	15	20	29	13	15	24	26	26	17	11	16	14	29	15	13	21	20	13	19	30	23	23	22	32	28	47	22	19	12	13	17	16	16	19	20	12
hsa2559	57	32	21	30	34	14	20	19	26	19	21	18	15	17	23	31	15	17	26	28	28	19	13	18	16	31	17	15	23	22	15	21	33	26	25	24	34	30	49	24	22	14	16	19	18	20	21	22	14
hsa2560	108	68	55	55	84	34	41	51	56	37	53	48	38	45	44	58	32	39	54	67	70	55	27	60	47	60	44	40	45	50	37	50	85	66	40	42	85	66	66	53	40	32	36	48	33	39	51	60	33
hsa2561	109	69	57	56	85	35	42	52	57	38	54	49	39	46	45	60	33	40	55	68	71	56	28	61	48	61	45	41	47	51	38	51	86	67	41	43	86	67	67	54	41	33	37	49	34	40	52	61	34
hsa2562	110	71	58	58	86	36	43	53	58	39	56	50	40	47	46	61	34	41	57	69	72	57	29	62	49	62	46	42	48	52	39	52	87	68	42	44	87	68	68	55	42	34	38	51	35	41	53	62	35
hsa2563	106	72	60	59	87	38	46	56	60	41	57	52	42	50	49	62	36	43	58	70	73	58	32	64	54	63	48	44	49	54	41	57	88	69	44	47	88	69	69	56	44	36	40	52	37	43	54	63	37
hsa2564	105	70	56	57	83	37	44	54	55	40	55	51	41	49	47	59	35	42	56	66	69	54	31	58	50	59	47	43	46	53	40	53	84	65	43	45	84	65	65	52	43	35	39	50	36	42	50	59	36
hsa2566	101	66	53	53	81	32	39	49	53	35	49	44	36	38	39	54	30	37	52	61	67	52	24	54	44	57	42	36	42	45	35	47	81	63	38	40	82	62	63	50	38	30	34	46	31	37	46	55	31
hsa2567	102	67	54	54	82	33	40	50	54	36	50	47	37	39	40	56	31	38	53	62	68	53	25	55	45	58	43	37	44	46	36	48	82	64	39	41	83	63	64	51	39	31	35	47	32	38	47	57	32
hsa2569	111	75	62	63	90	39	48	57	68	42	60	53	43	53	50	64	37	45	60	72	75	60	33	66	55	65	50	45	51	56	42	59	90	71	45	49	90	71	71	58	45	37	41	57	41	44	57	66	38
hsa2570	135	110	116	118	125	100	109	119	122	104	125	113	131	102	104	107	108	104	120	138	124	123	101	123	109	109	114	105	106	113	106	114	124	121	94	106	124	111	118	117	108	99	104	115	106	95	102	108	101
hsa26251	198	182	175	182	178	173	177	175	173	175	176	176	173	199	172	175	173	171	176	193	176	175	174	178	175	172	175	177	177	175	175	173	179	175	182	172	190	173	164	167	174	173	181	177	171	184	184	184	174
hsa27012	193	172	167	172	171	166	165	166	165	166	169	167	166	188	165	165	164	161	169	186	170	171	167	168	168	161	168	166	168	166	167	166	173	170	174	163	178	162	153	157	166	165	171	167	161	175	174	176	168
hsa27092	49	57	76	86	78	84	86	79	70	80	82	75	84	86	72	47	78	82	88	99	85	85	76	90	88	47	80	90	87	72	81	81	78	89	72	80	73	49	40	88	81	81	78	89	83	70	65	86	88
hsa27094	149	142	135	141	141	141	134	141	141	140	141	141	141	162	140	143	141	140	142	152	140	141	143	144	141	135	141	142	141	142	141	139	140	140	150	140	147	137	134	134	140	141	142	143	141	151	151	142	140
hsa27133	120	107	97	99	99	98	94	98	96	101	99	99	102	106	100	109	100	99	97	115	98	96	104	99	96	105	96	104	105	102	99	98	99	94	104	99	102	107	101	92	102	102	112	103	100	105	105	106	103
hsa27345	147	140	132	139	138	139	132	139	139	137	139	139	139	159	138	140	139	138	140	150	138	139	142	143	138	132	139	141	139	140	139	136	138	138	148	138	145	135	132	132	138	140	140	141	139	149	149	140	139
hsa2741	118	86	93	93	106	88	93	92	94	93	88	93	95	72	90	66	40	88	92	109	106	95	41	79	94	77	90	49	92	91	90	97	102	99	79	93	99	89	78	99	96	86	89	78	87	78	48	90	92
hsa2742	125	90	103	104	109	95	102	99	105	97	103	98	113	93	97	87	96	96	105	117	111	107	93	107	103	91	103	94	98	96	97	104	109	106	93	95	104	92	95	105	98	94	91	99	97	92	92	94	94
hsa2743	133	101	114	117	126	108	113	120	123	111	115	116	132	101	105	94	102	102	116	130	129	125	97	116	114	98	113	101	109	110	113	116	125	117	97	108	122	101	102	115	110	100	100	106	107	94	97	100	104
hsa285242	80	56	82	45	49	63	62	68	75	66	61	87	64	40	69	72	87	61	65	46	50	51	86	50	64	73	64	55	43	62	70	61	49	51	58	66	63	73	77	71	37	68	83	42	66	59	77	49	58
hsa2890	141	134	110	116	131	115	151	123	114	139	104	123	114	100	117	99	69	110	106	133	132	112	84	98	116	118	105	77	133	124	121	140	131	125	142	130	128	139	116	128	131	115	126	113	102	127	94	125	133
hsa2891	129	129	133	127	124	132	183	130	134	129	133	132	130	120	178	133	133	152	115	139	131	132	126	86	128	146	132	110	154	132	132	137	126	124	193	176	123	141	177	125	134	129	130	135	136	195	193	127	131
hsa2892	168	184	180	178	177	178	189	178	180	178	184	179	179	141	182	182	157	180	156	195	181	182	135	122	178	182	182	120	181	178	179	182	161	179	198	182	134	182	186	178	179	178	166	181	177	198	200	137	179
hsa2893	170	185	181	179	176	177	190	179	181	177	185	178	178	140	183	183	156	181	157	196	182	181	134	121	177	183	181	119	182	179	178	183	160	178	197	183	135	183	187	179	180	177	165	180	178	197	201	136	178
hsa2895	160	193	193	195	195	188	199	192	191	188	193	192	188	135	200	200	187	192	191	192	197	195	184	183	191	200	193	184	200	193	186	193	195	193	204	200	192	197	200	198	199	187	198	193	187	204	204	191	188
hsa2897	77	128	183	128	140	180	186	180	178	187	155	182	180	125	180	142	180	182	136	95	175	179	178	127	179	152	147	183	179	183	180	178	146	177	124	178	131	140	137	177	178	180	137	179	180	121	116	149	180
hsa2898	86	190	204	203	202	204	204	204	204	204	204	204	204	204	204	204	204	204	198	129	203	204	204	204	204	204	204	204	204	204	204	203	203	204	196	204	203	201	201	204	203	204	203	204	204	193	192	204	204
hsa2899	84	160	192	166	188	186	198	186	186	192	191	189	187	132	197	186	185	189	182	122	191	192	183	182	190	195	187	188	199	192	187	187	192	191	192	189	161	186	185	192	193	185	186	191	186	192	165	189	187
hsa2900	83	157	190	156	187	185	196	185	185	191	190	186	185	130	192	185	182	186	181	121	190	187	182	181	189	188	184	187	196	188	185	186	191	188	191	185	153	185	184	187	186	184	185	189	185	188	164	188	186
hsa2901	82	155	189	155	186	184	195	184	184	190	189	185	184	129	191	184	181	185	180	120	189	186	181	180	188	187	183	186	195	186	184	185	190	187	190	184	152	184	183	186	185	183	184	188	184	187	162	187	185
hsa2902	97	120	146	122	122	122	145	118	121	121	121	120	119	116	128	122	120	122	126	97	123	120	118	132	120	138	119	123	126	123	112	123	119	129	118	125	118	126	170	172	123	121	115	128	123	117	122	118	115
hsa2903	94	119	153	124	121	123	153	116	119	119	122	118	117	118	130	125	122	123	131	85	122	119	120	137	122	141	120	127	128	121	110	121	118	134	116	123	119	128	175	176	121	120	113	132	126	118	124	121	113
hsa2904	95	121	152	125	120	124	154	117	120	120	123	119	118	119	131	126	123	124	130	87	121	118	121	136	121	142	121	126	129	122	111	122	117	133	117	124	120	129	176	175	122	122	114	131	127	119	125	120	114
hsa2905	96	118	151	123	119	121	150	115	118	118	120	117	116	117	129	124	121	121	128	88	120	117	119	135	119	140	118	125	127	118	109	120	116	132	115	121	117	127	174	174	120	119	111	130	124	116	123	119	112
hsa2906	93	117	148	121	118	120	147	114	117	117	119	115	115	115	126	121	119	120	127	83	119	116	117	133	118	139	117	124	125	117	108	119	115	130	113	120	116	125	171	173	118	118	110	129	122	115	121	117	111
hsa3359	27	23	32	24	15	27	33	29	30	26	33	32	26	23	29	52	39	29	30	23	20	24	40	25	24	52	34	25	27	29	29	25	15	24	36	29	17	38	52	35	24	29	32	25	30	36	42	17	27
hsa3708	46	53	72	81	73	81	79	75	67	77	78	72	81	81	68	45	75	77	83	82	82	81	74	83	82	45	77	84	81	70	79	78	73	83	65	75	71	47	36	83	77	77	73	81	80	65	63	80	84
hsa3710	45	52	71	80	72	79	78	73	64	74	75	70	78	80	67	44	74	74	82	81	80	80	73	82	81	44	75	83	78	69	78	76	72	81	63	74	69	46	35	82	75	76	70	80	78	64	60	78	83
hsa3736	98	98	89	92	94	94	92	94	90	95	72	94	92	92	86	79	43	87	77	73	96	89	45	77	92	90	83	71	93	93	94	93	98	92	90	92	105	95	86	91	97	91	98	77	86	91	69	101	95
hsa3737	100	104	99	105	101	102	98	102	100	98	97	104	96	110	98	101	97	95	100	108	101	98	99	103	97	99	101	103	100	103	101	96	105	96	98	94	110	99	97	95	100	97	106	96	95	102	99	107	98
hsa3738	114	93	90	76	93	90	74	88	84	88	81	89	89	94	89	93	90	90	78	107	91	90	91	93	77	89	85	92	90	90	89	88	93	91	80	87	92	91	87	72	90	89	96	91	88	93	93	99	91
hsa3739	119	102	102	100	107	101	96	100	98	106	101	100	104	113	102	98	103	100	101	118	103	102	106	106	101	95	100	108	110	101	100	101	106	102	108	102	103	94	92	101	105	101	117	107	101	111	107	111	102
hsa3741	64	63	38	39	44	49	51	41	38	46	40	40	49	70	52	69	51	44	35	36	41	39	52	51	39	66	39	63	40	68	47	38	42	41	60	46	55	60	58	40	51	46	84	44	47	73	71	68	44
hsa3742	180	159	149	154	164	152	158	153	151	152	150	152	152	177	151	160	150	150	152	173	157	152	155	156	153	153	152	158	155	154	152	151	163	158	166	151	167	155	146	144	153	152	163	155	151	167	166	170	153
hsa3743	87	96	92	88	91	91	90	89	88	91	85	90	93	97	92	96	92	91	76	57	89	88	96	92	89	94	86	93	88	92	92	89	91	79	95	90	91	93	91	77	92	95	99	90	93	96	95	95	93
hsa3744	134	122	107	115	114	111	106	108	111	110	105	112	108	126	108	115	107	107	111	131	112	104	111	113	107	114	129	111	114	114	118	109	122	110	121	109	121	114	111	106	112	111	123	112	108	124	114	116	118
hsa3745	188	169	163	163	168	159	163	161	157	163	164	161	159	185	160	162	160	158	164	182	167	166	160	165	164	160	161	163	164	161	161	158	170	167	170	158	175	161	152	153	161	158	168	165	158	172	172	174	161
hsa3746	103	105	101	106	102	103	99	104	101	99	98	106	98	112	99	103	98	97	102	111	102	99	100	105	98	100	102	106	101	104	103	99	107	98	99	96	113	100	98	97	101	98	107	97	96	103	100	110	100
hsa3747	169	133	125	132	132	127	116	126	128	125	128	128	127	142	123	130	129	127	123	144	130	130	128	126	129	120	131	129	123	130	129	127	132	123	140	126	132	120	119	116	128	128	131	126	120	141	135	131	130
hsa3748	179	163	154	160	165	154	160	154	154	154	157	154	154	179	153	158	153	153	155	177	161	160	157	157	159	154	155	160	157	155	155	154	168	160	164	153	173	156	147	148	155	154	159	156	153	164	168	168	155
hsa3749	190	171	164	168	169	161	164	164	161	164	163	165	161	187	159	163	159	157	163	185	168	167	161	166	165	159	163	164	165	163	165	161	172	168	171	156	180	160	151	151	162	159	170	164	157	173	171	175	162
hsa3750	192	174	168	171	172	167	168	167	167	168	170	168	167	190	166	168	163	162	170	184	171	170	166	170	169	164	169	170	169	168	168	167	174	171	176	164	179	165	156	160	168	166	174	169	162	177	177	178	167
hsa3751	189	173	165	169	170	164	166	165	164	165	168	166	165	189	164	166	161	159	168	183	169	169	165	169	167	163	167	167	166	167	166	163	171	169	175	162	177	164	155	158	164	163	172	168	159	176	175	177	166
hsa3752	99	112	115	111	108	117	115	121	116	122	116	121	121	128	114	113	124	117	114	110	113	110	122	115	115	113	122	116	104	116	120	113	108	105	119	115	101	112	108	113	116	123	119	114	115	112	112	112	123
hsa3753	131	127	121	126	117	116	119	122	126	112	124	122	120	127	120	119	125	119	108	141	114	113	123	109	140	119	126	118	118	125	122	124	121	114	127	117	125	118	124	114	125	116	124	117	118	130	141	114	122
hsa3754	187	168	162	162	167	156	162	160	156	159	159	160	156	184	155	161	158	156	159	181	164	164	159	161	162	158	159	162	161	160	160	156	169	163	168	155	174	159	150	150	158	156	167	161	156	169	170	173	160
hsa3755	199	183	176	183	179	175	178	176	175	176	179	177	174	200	175	176	174	173	179	194	177	176	176	179	176	173	178	179	178	177	177	175	180	176	184	173	191	175	166	170	176	174	182	178	173	186	186	185	176
hsa3756	122	113	109	108	110	112	107	107	107	113	110	108	109	122	113	116	113	113	107	124	108	106	113	110	108	111	107	113	115	108	114	108	111	112	120	111	109	115	113	107	111	112	120	116	111	120	117	122	117
hsa3757	81	64	30	46	40	41	36	40	40	44	37	38	45	74	37	75	41	35	36	43	35	35	44	48	37	76	40	57	55	49	44	39	41	36	76	37	58	81	60	39	53	42	86	38	50	76	72	52	42
hsa3758	28	41	31	38	12	48	58	36	35	33	34	35	51	48	36	77	59	55	32	16	13	14	64	29	28	72	36	66	35	40	51	36	12	17	59	54	38	64	61	33	48	55	51	35	67	60	74	16	50
hsa3759	185	180	173	184	162	174	181	173	174	173	177	174	175	197	173	180	178	175	177	179	165	165	179	176	170	177	176	181	175	174	174	174	165	165	186	174	187	178	172	168	175	175	179	175	175	189	190	171	175
hsa3760	177	166	156	167	152	158	171	158	160	156	162	157	158	182	157	169	165	163	162	172	155	156	163	163	155	169	160	169	160	159	158	160	156	155	173	159	170	168	162	154	160	161	161	160	163	170	178	164	158
hsa3761	183	176	170	181	161	172	180	171	172	171	175	172	172	191	171	178	176	174	175	176	163	163	177	174	166	175	174	180	173	173	173	172	164	164	183	171	182	176	168	166	173	172	173	173	174	182	187	169	173
hsa3762	178	170	161	175	156	163	175	163	166	160	167	162	163	186	163	177	172	169	167	174	159	159	170	167	160	174	165	175	167	165	164	165	159	159	181	165	176	174	167	159	167	164	169	166	167	178	185	165	164
hsa3763	76	76	46	52	50	46	59	43	49	34	44	45	50	83	53	78	54	47	49	47	46	44	46	70	43	84	55	61	62	63	52	45	51	45	78	53	77	80	76	43	60	53	87	63	38	77	79	70	43
hsa3764	174	167	159	173	146	165	176	162	163	162	166	163	164	183	162	174	171	170	166	170	156	153	171	164	157	171	164	176	163	164	163	164	151	153	177	166	172	172	165	161	165	167	164	163	170	174	183	163	165
hsa3765	182	175	166	180	159	170	179	168	171	167	174	169	171	192	170	179	175	172	173	175	160	161	175	173	163	176	173	178	172	171	169	171	162	162	185	170	181	177	169	165	172	171	175	172	172	185	188	166	169
hsa3766	175	165	160	170	150	162	174	159	162	161	165	159	162	181	161	172	170	167	165	169	154	157	168	162	158	170	162	172	162	162	162	162	155	157	172	161	171	169	163	156	163	162	162	162	168	171	180	162	163
hsa3767	72	91	87	96	24	105	114	96	95	96	94	96	100	91	95	112	101	108	94	44	65	48	102	91	75	112	95	112	91	95	95	94	44	42	110	101	81	110	109	98	103	108	95	95	110	107	113	74	99
hsa3768	186	181	174	185	163	176	182	174	176	174	178	175	176	198	174	181	179	176	178	180	166	168	180	177	172	178	177	182	176	176	176	176	166	166	187	175	189	179	173	169	177	176	180	176	176	190	191	172	177
hsa3769	165	158	150	157	148	153	159	152	153	153	156	153	153	175	152	156	154	154	154	163	149	150	156	155	151	156	154	159	153	153	153	153	150	151	163	152	164	157	149	147	154	153	154	154	154	163	167	156	154
hsa3772	171	162	155	165	149	160	169	157	158	158	160	158	160	178	158	167	166	164	160	168	153	154	164	159	154	165	158	168	159	158	159	159	152	154	169	160	166	166	159	152	159	160	158	159	164	168	176	159	159
hsa3773	172	161	157	164	154	157	167	156	159	157	161	156	157	176	156	164	162	160	161	171	158	158	162	160	156	162	157	165	158	157	157	157	158	156	167	157	165	163	157	155	157	157	156	158	160	166	173	161	157
hsa3775	138	132	124	133	130	128	120	131	131	128	131	131	128	138	124	129	131	130	119	140	128	129	132	124	127	123	130	132	122	131	128	130	130	120	139	129	133	123	123	120	130	127	129	125	130	132	128	130	128
hsa3776	126	124	118	119	123	131	121	127	113	131	126	127	129	121	127	132	132	131	124	128	116	122	133	129	130	125	115	153	132	127	125	126	123	126	138	131	127	138	125	122	126	132	132	133	132	128	133	132	126
hsa3778	75	73	51	44	29	31	50	33	66	31	41	39	31	11	54	65	42	50	11	52	37	37	39	5	20	68	53	22	67	47	50	44	31	30	102	69	37	61	62	29	59	40	53	43	45	100	78	39	41
hsa3779	143	137	129	136	135	136	128	136	136	135	136	136	136	152	135	136	136	135	138	147	135	136	138	139	135	129	136	137	138	137	136	133	136	137	143	135	142	132	129	129	135	136	136	139	135	145	146	138	135
hsa3780	127	97	91	94	96	87	91	90	89	89	93	92	90	99	91	95	91	92	90	123	92	93	89	97	91	96	91	91	95	94	91	92	97	90	101	91	98	96	93	90	95	90	94	92	90	99	96	92	76
hsa3781	78	58	29	40	47	29	35	30	29	29	36	29	30	64	30	67	29	30	31	42	39	36	38	47	32	69	33	48	52	34	30	30	46	40	77	30	56	58	57	36	34	39	62	37	29	74	70	51	30
hsa3782	74	43	16	37	41	17	25	20	17	11	20	20	17	30	25	53	18	19	16	35	22	20	17	30	19	55	22	26	33	28	20	14	38	29	55	12	46	50	53	20	26	19	43	30	13	52	36	38	18
hsa3783	85	89	86	61	88	68	37	86	83	86	86	85	75	89	75	76	88	71	69	49	76	73	83	75	76	75	94	65	76	84	87	87	83	77	50	86	79	79	72	59	62	85	88	76	79	55	43	89	85
hsa3784	115	106	96	102	95	96	101	95	99	94	96	95	94	104	101	108	99	98	93	112	97	97	98	95	111	103	97	97	103	100	96	95	94	95	106	98	94	106	104	100	99	96	102	101	98	109	103	102	97
hsa3785	166	151	145	151	157	149	155	149	150	148	151	149	149	173	147	153	149	147	150	164	150	149	151	151	149	149	150	151	150	151	149	149	153	149	161	148	158	150	143	142	149	148	151	151	149	161	160	154	149
hsa3786	162	149	142	149	153	145	149	145	147	145	149	145	145	170	144	150	145	144	146	162	147	147	147	148	147	145	148	148	148	148	145	146	148	147	158	144	156	146	140	140	145	145	148	149	145	158	158	152	145
hsa3787	194	179	172	177	175	171	173	172	170	172	173	173	170	196	169	173	169	168	174	191	174	174	173	175	174	168	172	174	174	172	172	170	177	174	179	169	188	171	161	164	171	170	178	174	169	181	182	183	172
hsa3788	197	178	169	174	173	168	170	169	168	169	171	170	168	194	167	171	167	165	171	189	172	172	169	171	171	167	170	171	170	169	170	168	175	172	180	167	185	170	160	162	169	168	176	170	165	179	179	179	170
hsa3790	196	177	171	176	174	169	172	170	169	170	172	171	169	195	168	170	168	166	172	190	173	173	172	172	173	166	171	173	171	170	171	169	176	173	178	168	186	167	158	163	170	169	177	171	166	180	181	180	171
hsa40	152	201	187	200	191	193	193	190	192	181	186	190	194	143	189	198	191	190	186	187	186	190	192	186	183	197	190	143	186	190	191	194	186	185	199	196	136	198	198	196	201	191	201	184	191	199	202	158	197
hsa41	154	202	188	201	192	194	194	191	193	183	187	191	195	144	190	199	192	191	187	188	188	191	193	187	184	198	192	144	187	191	192	195	187	186	200	197	137	199	199	197	202	192	202	185	192	200	203	160	198
hsa5023	203	199	202	199	201	198	141	201	201	198	202	201	199	161	196	196	200	199	202	203	201	201	200	202	201	194	201	198	193	200	201	201	201	199	134	198	201	194	196	191	191	199	193	199	198	139	142	199	199
hsa5024	202	196	199	197	199	196	136	199	199	195	199	199	197	156	193	190	197	196	200	201	199	199	198	201	199	190	199	196	190	197	199	199	199	196	130	193	200	191	194	188	188	197	191	196	194	137	138	197	195
hsa5025	204	200	203	202	203	199	144	202	202	199	203	202	200	163	199	197	201	200	203	204	202	202	201	203	202	196	203	199	194	202	202	202	202	200	135	199	202	196	197	193	192	200	196	200	199	140	143	200	200
hsa5026	201	197	201	198	200	197	138	200	200	197	200	200	198	158	195	192	199	198	201	202	200	200	199	200	200	191	200	195	191	198	200	200	200	197	131	195	199	192	195	190	189	198	192	197	196	138	139	196	196
hsa5027	191	192	198	191	197	192	129	197	197	194	197	197	193	149	187	188	196	195	197	199	196	197	196	197	195	186	197	193	189	195	197	197	197	195	126	188	197	189	190	185	184	195	189	195	193	135	137	195	190
hsa50801	158	147	140	147	147	147	146	146	145	149	147	146	147	168	146	151	147	146	147	157	145	145	152	149	145	147	145	150	147	146	147	145	145	145	157	146	154	148	141	139	146	149	149	147	148	157	157	151	147
hsa51305	161	148	141	148	151	146	148	147	146	146	148	147	146	169	145	149	146	145	148	158	146	146	149	150	146	144	146	149	146	147	146	147	147	146	156	145	155	147	139	141	147	146	147	148	146	156	156	150	146
hsa51802	65	82	73	72	58	65	70	74	80	53	69	73	65	51	80	84	65	68	45	79	57	69	65	44	56	82	69	35	63	80	64	69	56	52	86	65	47	78	83	64	70	62	63	59	61	85	86	35	65
hsa5310	47	46	52	65	63	71	67	61	50	63	62	62	74	69	59	35	64	67	72	64	62	71	59	71	72	35	62	62	71	61	67	64	62	75	61	64	52	41	30	74	65	66	65	72	68	61	61	67	70
hsa54207	123	115	113	110	113	114	111	111	110	116	112	110	111	123	116	117	115	116	110	126	110	109	116	112	112	115	109	115	117	112	117	111	113	116	123	113	112	116	114	110	115	114	122	119	114	123	120	124	120
hsa55503	53	61	80	87	79	86	87	82	73	82	84	79	86	88	74	50	81	85	89	93	87	87	79	89	87	50	82	88	85	75	85	83	79	87	73	84	76	53	45	89	83	84	81	86	85	71	68	87	90
hsa55515	67	83	74	74	59	66	71	76	81	55	70	78	66	54	81	85	66	69	46	84	58	70	67	45	58	83	70	38	64	81	65	70	57	53	91	67	48	82	84	66	71	64	64	60	63	89	90	36	66
hsa55584	16	26	35	16	21	44	31	34	33	59	31	33	34	33	34	38	48	33	43	14	33	32	49	34	35	39	31	51	31	32	33	33	20	34	17	33	20	35	41	32	32	47	30	28	42	22	30	46	47
hsa55799	43	49	68	77	69	77	75	70	61	73	74	64	77	77	64	39	71	73	80	90	78	79	70	80	79	42	73	80	77	65	73	74	70	80	62	71	67	42	32	80	74	73	68	79	75	62	56	76	79
hsa55800	68	85	83	89	64	72	81	83	85	68	89	82	70	60	85	89	79	81	61	101	63	74	80	57	66	86	87	58	73	85	71	84	64	58	88	77	59	85	88	73	85	69	69	69	71	86	88	41	71
hsa55879	107	74	61	62	89	40	49	58	65	43	59	54	44	55	51	63	38	46	59	71	74	59	34	65	57	64	51	46	50	57	43	58	89	70	46	50	89	70	70	57	46	38	42	55	43	45	62	65	39
hsa56479	167	152	144	152	158	148	156	148	149	147	153	148	148	172	148	152	148	148	149	166	151	151	150	152	150	148	151	152	151	150	148	148	154	150	162	147	159	149	142	143	148	147	152	152	147	162	161	155	148
hsa56659	156	145	126	146	145	133	142	133	132	143	132	133	133	147	132	131	130	132	132	153	144	133	124	128	132	126	133	122	145	134	133	143	144	144	153	132	150	144	126	138	143	133	145	134	131	154	132	147	143
hsa56660	195	204	196	204	204	203	201	203	203	203	201	203	203	201	201	201	188	201	204	198	204	203	185	198	203	203	202	197	203	203	203	204	204	203	203	203	204	204	202	201	204	203	204	201	201	203	194	203	203
hsa57053	17	27	36	17	22	45	32	35	34	60	32	34	35	34	35	41	49	34	44	15	34	33	50	35	36	40	32	52	32	33	34	34	21	35	18	34	21	36	42	34	33	49	31	29	44	23	31	47	49
hsa57192	150	195	185	193	189	189	191	187	189	180	182	187	189	145	184	189	189	187	188	160	183	184	190	188	185	192	188	156	183	185	188	191	184	182	194	190	138	193	191	194	198	189	199	182	188	194	198	181	192
hsa57657	142	135	127	134	133	134	125	134	133	132	134	134	134	150	133	135	134	133	134	145	133	134	136	134	133	128	134	135	134	135	134	131	133	128	145	133	140	131	127	126	132	134	135	136	133	146	144	134	132
hsa59284	50	60	79	85	77	85	88	81	72	81	83	77	85	87	73	48	80	83	87	96	86	86	78	88	86	48	81	89	86	74	83	82	77	88	74	83	75	51	43	87	82	83	80	88	84	72	67	85	89
hsa60598	163	150	143	150	155	150	152	150	148	150	152	150	150	171	149	155	151	149	151	161	148	148	153	153	148	151	149	154	149	149	150	150	149	148	159	149	157	153	145	145	150	150	150	150	150	159	159	153	151
hsa6261	19	16	17	15	18	18	10	22	15	15	16	22	18	20	14	18	23	22	15	34	16	23	21	23	23	15	21	20	14	17	22	16	19	15	12	15	14	15	15	14	11	18	11	15	20	12	11	15	19
hsa6262	24	19	26	19	25	22	12	27	18	22	23	26	23	24	15	19	27	23	20	37	18	25	36	27	26	16	23	23	16	26	26	23	25	18	15	18	16	17	17	16	13	21	21	22	21	13	14	25	22
hsa6263	23	20	27	20	26	23	13	28	19	23	24	27	24	25	16	20	28	24	19	38	19	26	37	28	27	17	24	24	17	27	27	24	26	19	16	19	15	18	18	17	14	22	22	23	22	14	15	26	23
hsa6323	4	4	4	4	4	5	5	5	4	4	4	5	5	4	4	5	5	5	4	2	4	4	5	4	4	8	4	5	4	4	5	4	4	4	4	4	4	8	7	4	4	5	5	4	4	4	5	4	5
hsa6324	70	88	84	91	65	73	83	84	87	70	91	83	71	61	88	90	82	86	63	103	64	76	81	59	67	88	89	59	75	87	74	85	65	61	89	79	61	87	90	75	87	70	74	70	72	88	89	42	73
hsa6326	8	5	5	5	5	7	7	6	5	5	5	6	7	7	5	10	6	7	6	5	5	5	7	8	6	12	6	7	5	6	7	5	5	5	9	7	6	10	11	6	6	7	7	6	7	8	6	6	7
hsa6328	2	2	2	2	2	2	2	2	2	2	2	2	3	2	2	2	2	2	2	3	2	2	3	2	2	3	2	2	2	2	2	2	2	2	3	2	2	3	4	2	2	3	3	2	2	3	3	2	3
hsa6329	3	3	3	3	3	3	3	3	3	3	3	3	4	3	3	3	3	3	3	4	3	3	4	3	3	4	3	3	3	3	3	3	3	3	5	3	3	4	5	3	3	4	4	3	3	5	4	3	4
hsa6330	71	87	85	90	66	74	82	85	86	71	90	84	72	62	87	88	83	84	64	102	66	75	82	63	68	87	88	60	74	86	76	86	66	62	87	81	62	86	89	76	86	71	75	71	73	87	87	43	72
hsa6331	1	1	1	1	1	1	1	1	1	1	1	1	1	1	1	1	1	1	1	1	1	1	2	1	1	1	1	1	1	1	1	1	1	1	2	1	1	1	1	1	1	1	1	1	1	2	2	1	1
hsa6332	59	62	43	51	45	50	56	48	52	45	47	58	47	35	55	70	50	51	33	51	44	47	47	37	38	67	57	47	36	58	46	46	45	37	71	39	40	57	59	42	52	44	46	36	48	57	75	28	51
hsa6334	10	7	7	7	7	9	9	8	7	7	7	8	9	9	7	12	8	9	8	7	7	7	9	10	8	14	8	9	7	8	9	7	7	7	11	9	8	12	13	8	9	9	9	8	9	10	8	8	9
hsa6335	9	6	6	6	6	8	8	7	6	6	6	7	8	8	6	11	7	8	7	6	6	6	8	9	7	13	7	8	6	7	8	6	6	6	10	8	7	11	12	7	8	8	8	7	8	9	7	7	8
hsa6336	6	8	8	8	8	6	6	9	8	8	8	9	6	5	8	8	9	6	5	9	8	8	6	7	9	9	9	6	8	9	6	8	8	8	7	5	5	9	9	5	7	6	6	5	6	7	9	5	6
hsa6337	62	80	65	70	54	61	65	66	78	51	67	69	60	42	78	82	62	65	39	77	55	67	62	40	52	80	67	32	60	78	62	67	54	49	85	60	44	76	81	62	68	58	60	56	59	83	85	32	63
hsa6338	63	81	66	71	55	62	66	67	79	52	68	71	61	44	79	83	63	66	40	76	56	68	63	41	53	81	68	34	61	79	63	68	55	50	84	61	45	77	82	63	69	59	61	58	60	84	84	34	64
hsa6339	61	79	64	69	53	60	64	65	77	50	66	66	59	43	77	80	61	64	38	74	54	66	61	39	51	78	66	33	59	77	61	66	53	48	82	59	43	74	79	61	67	57	59	54	58	81	82	33	62
hsa6340	60	78	63	68	52	59	63	64	76	49	65	65	58	41	76	81	60	63	37	75	53	65	60	38	46	79	65	31	58	76	60	65	52	47	83	58	42	75	80	60	66	56	58	53	57	82	83	31	61
hsa6529	130	203	191	186	183	187	200	189	188	189	192	184	186	166	188	159	194	193	196	143	187	189	194	194	192	179	191	200	197	182	190	184	183	189	188	186	193	152	181	199	190	188	183	192	197	183	197	190	184
hsa6530	51	47	45	42	37	47	89	63	46	32	45	36	46	67	58	73	68	56	51	21	36	42	58	56	41	70	54	74	70	41	84	37	28	44	75	76	39	56	74	46	49	54	49	65	55	75	73	40	40
hsa6531	88	100	111	107	98	107	123	105	112	109	113	102	101	103	111	104	111	114	121	100	107	111	110	118	113	102	112	117	113	106	131	107	95	108	107	110	100	97	106	123	106	106	92	110	117	106	111	91	96
hsa6532	73	95	88	64	70	89	100	91	91	85	92	81	87	90	94	92	95	94	95	48	90	92	94	96	90	92	92	96	97	83	86	72	67	97	96	97	80	90	96	94	88	88	90	98	92	97	101	93	80
hsa6534	173	187	194	189	184	201	203	195	194	201	194	194	201	202	203	203	203	203	194	54	193	193	203	193	196	202	194	203	202	199	195	188	188	201	202	202	162	203	204	203	196	202	194	202	203	202	196	201	201
hsa6833	117	111	106	114	92	110	108	109	108	108	108	111	107	105	106	114	112	112	98	116	93	121	112	100	99	117	111	107	99	109	119	112	92	113	114	116	107	113	117	103	109	110	108	100	112	110	110	98	116
hsa7225	151	198	186	194	190	190	192	188	190	182	183	188	191	146	185	193	190	188	189	159	184	185	191	189	186	193	189	157	184	187	189	192	185	183	195	191	139	195	192	195	200	190	200	183	189	196	199	182	193
hsa773	25	18	28	36	36	30	28	26	28	27	28	28	29	29	26	15	25	28	29	40	30	34	35	31	31	10	28	30	28	18	28	29	39	31	35	26	30	14	10	28	29	27	27	33	26	33	27	30	28
hsa774	39	44	50	60	61	69	68	55	47	65	63	60	68	71	56	33	58	59	74	59	61	64	56	74	73	27	60	75	68	48	58	62	61	73	54	55	57	37	28	68	61	60	54	73	56	53	44	69	60
hsa775	12	10	10	12	13	10	11	10	10	10	10	10	10	10	10	4	10	10	10	24	10	10	15	11	10	2	11	10	11	10	10	10	13	11	19	10	13	2	2	10	10	10	10	11	10	21	12	11	10
hsa776	22	14	25	35	27	26	24	24	25	25	26	24	28	28	17	13	21	25	22	41	23	28	30	24	29	7	27	27	20	15	25	26	35	20	32	20	26	7	8	18	28	23	26	24	24	31	25	27	21
hsa777	32	39	39	50	51	52	52	37	37	47	43	42	53	63	38	27	45	48	66	53	47	49	42	67	65	25	49	64	53	37	45	43	50	57	52	36	51	32	27	49	50	43	50	64	49	51	38	54	53
hsa778	15	12	14	22	17	19	16	13	14	14	14	14	20	21	12	6	17	13	14	33	15	15	18	20	21	5	19	19	15	13	17	15	22	14	28	13	24	5	6	13	17	17	20	14	12	28	17	14	17
hsa779	18	13	13	18	14	15	14	11	11	12	13	12	11	13	11	7	11	11	12	32	14	13	16	13	12	6	13	11	12	11	11	12	16	12	27	11	23	6	3	11	12	16	19	13	11	27	16	12	15
hsa781	36	40	41	47	46	54	55	42	41	54	48	57	55	57	48	26	52	52	48	58	45	46	53	43	60	34	56	70	57	43	53	49	47	43	51	48	50	26	22	41	55	50	52	66	52	50	37	64	52
hsa782	40	45	48	67	62	70	69	60	48	67	64	61	69	73	57	34	57	62	73	60	60	63	57	73	74	33	61	76	72	59	59	63	63	74	56	56	64	40	29	70	64	61	57	75	64	54	45	72	59
hsa783	37	35	47	48	56	55	53	44	42	57	51	55	62	65	42	22	53	53	70	63	51	61	54	69	69	23	58	67	54	38	54	54	59	59	48	51	53	23	25	47	54	51	47	67	53	48	34	56	54
hsa784	42	50	69	82	74	80	80	71	62	76	77	67	80	82	66	42	72	76	84	94	81	82	71	84	83	41	76	85	82	66	75	77	74	84	67	73	70	45	34	84	78	74	72	84	77	67	59	82	82
hsa785	41	48	67	79	71	76	76	69	59	72	73	63	76	79	63	40	70	72	81	91	79	78	69	81	80	38	72	81	80	64	72	73	71	82	64	70	66	43	31	81	73	72	67	83	74	63	55	77	77
hsa786	35	34	40	41	43	51	38	38	39	48	42	41	52	37	31	21	44	49	34	56	40	43	43	36	42	22	52	56	38	36	48	42	43	39	47	35	41	22	23	38	47	41	44	62	46	47	33	50	45
hsa7881	155	144	138	143	144	143	140	143	143	142	145	143	143	165	142	144	143	142	144	156	143	144	145	146	143	136	143	146	143	144	143	142	143	143	152	142	149	142	135	136	142	143	144	145	143	153	152	146	142
hsa8001	128	123	177	144	182	179	187	177	177	179	180	164	177	131	179	137	177	179	185	142	180	180	146	190	180	157	166	185	180	133	154	177	178	184	141	177	168	154	180	182	152	179	133	186	179	142	154	186	150
hsa81033	137	131	123	131	129	126	118	129	130	127	130	130	126	137	122	127	127	129	118	137	126	128	130	120	124	122	128	131	120	129	127	129	129	119	137	128	130	122	122	119	129	126	128	123	128	131	127	129	125
hsa83795	124	114	112	109	112	113	110	110	109	115	111	109	110	124	115	118	114	115	109	125	109	108	115	111	110	116	108	114	116	111	116	110	112	115	122	112	111	117	115	109	114	113	121	118	113	122	119	123	119
hsa8514	153	143	137	142	143	142	139	142	142	141	144	142	142	164	141	145	142	141	143	155	141	142	144	145	142	137	142	145	142	143	142	141	142	142	151	141	148	143	136	135	141	142	143	144	142	152	153	145	141
hsa8645	34	15	11	11	10	21	22	15	13	13	12	13	22	12	13	25	19	12	13	11	11	11	26	12	11	26	12	17	10	14	19	13	9	9	29	14	11	25	24	12	16	28	24	10	14	26	23	10	26
hsa8911	20	21	24	33	28	28	27	25	21	28	27	25	25	27	28	16	26	26	28	29	24	29	22	26	30	20	26	29	25	25	24	27	24	28	6	27	25	19	19	26	25	26	23	32	28	30	13	29	25
hsa8912	21	22	22	34	23	25	26	23	20	24	25	23	27	26	27	17	24	27	21	31	21	27	20	22	25	21	25	21	26	23	23	28	23	21	30	28	22	20	20	27	27	25	25	31	27	29	24	24	29
hsa8913	11	17	15	23	16	24	23	14	16	21	15	21	21	22	18	14	20	21	18	18	17	22	19	21	22	18	20	18	18	16	21	17	14	16	21	17	12	16	16	19	21	20	15	21	23	6	10	13	20
hsa8973	14	24	33	14	20	42	29	31	31	58	29	30	32	31	32	36	46	31	41	13	31	30	48	32	33	36	29	50	29	30	31	31	18	32	13	31	19	33	38	30	30	45	28	26	39	18	28	44	46
hsa89822	157	146	139	145	142	144	143	144	144	144	146	144	144	167	143	148	144	143	145	154	142	143	148	147	144	143	144	147	144	145	144	144	141	141	154	143	151	145	138	137	144	144	146	146	144	155	155	148	144
hsa8989	52	59	77	83	75	83	84	80	71	79	79	76	83	84	71	49	77	80	85	86	83	83	77	85	84	49	79	86	83	73	82	80	75	85	69	82	74	52	44	85	80	82	79	85	82	69	66	83	87
hsa90134	136	130	122	130	128	125	117	128	129	126	129	129	125	136	121	123	126	128	117	136	125	126	129	119	123	121	127	130	119	128	126	128	128	118	136	127	129	121	121	118	127	125	127	122	125	129	126	128	124
hsa9127	200	194	200	196	198	195	137	198	198	196	198	198	196	157	194	191	198	197	199	200	198	198	197	199	198	189	198	194	192	196	198	198	198	198	129	194	198	190	193	189	187	196	190	198	195	136	140	198	194
hsa9132	132	125	120	129	127	118	122	124	127	123	127	124	123	139	119	128	118	125	122	132	127	124	125	125	126	124	125	128	121	126	123	125	127	122	132	118	126	119	120	121	124	124	125	124	119	133	129	126	121
hsa9177	79	54	81	43	48	57	60	62	74	64	58	86	57	36	62	71	86	60	62	45	49	50	85	49	63	71	63	54	41	60	69	60	48	46	57	62	60	72	75	69	36	67	82	41	62	56	76	48	56
hsa9254	44	51	70	78	68	78	77	72	63	75	76	68	79	78	65	43	73	75	79	89	77	77	72	78	78	43	74	82	79	67	77	75	69	78	66	72	68	44	33	79	76	75	71	82	76	66	58	79	81
hsa93107	164	154	147	153	160	151	157	151	152	151	154	151	151	174	150	154	152	151	153	167	152	155	154	154	152	150	153	155	152	152	151	152	157	152	160	150	160	151	144	146	151	151	153	153	152	160	163	157	152
hsa9311	69	84	78	75	60	67	72	78	82	56	71	80	67	56	82	86	67	70	47	92	59	72	68	46	59	85	71	39	66	82	66	71	58	54	92	68	49	83	85	67	72	65	66	61	65	90	91	37	68
hsa9312	112	99	98	95	97	99	104	97	97	103	100	97	99	108	107	111	105	105	104	105	100	100	105	101	102	110	98	102	112	98	98	100	96	104	112	107	93	108	105	104	104	104	105	109	103	114	115	109	105
hsa93589	38	36	49	49	57	56	54	46	43	61	52	56	63	66	43	23	55	54	71	65	52	62	55	68	70	24	59	69	56	39	56	56	60	60	49	52	54	24	26	48	56	52	48	68	54	49	35	58	55
hsa9424	116	109	100	103	105	104	97	103	102	107	102	103	106	109	103	110	104	103	99	113	99	101	109	102	100	106	99	109	111	105	102	102	103	101	109	104	106	109	103	102	107	107	118	108	104	108	106	113	108
hsa9992	145	138	130	138	136	137	131	137	137	134	137	137	137	153	136	138	137	136	137	148	136	137	139	140	136	130	137	138	136	138	137	134	135	135	146	136	143	133	130	131	136	137	138	138	137	147	148	135	136
[truncated: 161 more columns]
