# Supplementary material for: A Semi-Supervised Method for Drug-Target Interaction Prediction with Consistency in Networks
Source: PLoS One. 2013 May 7;8(5):e62975. doi: 10.1371/journal.pone.0062975 (PMC3646965; doi:10.1371/journal.pone.0062975)
Supplement: Material S3 — The ranks of interactions between each drug and its potential target proteins in the class of GPCR. (XLSX) [file pone.0062975.s003.xlsx]

## Sheet: Sheet1
The ranks of interactions between each drug and its potential target proteins in the class of GPCR are listed below.
	D00049	D00059	D00079	D00094	D00095	D00106	D00110	D00113	D00136	D00139	D00180	D00225	D00227	D00232	D00234	D00235	D00241	D00255	D00270	D00274	D00281	D00283	D00295	D00300	D00301	D00306	D00318	D00332	D00336	D00356	D00364	D00371	D00380	D00394	D00397	D00400	D00410	D00411	D00415	D00419	D00422	D00426	D00432	D00437	D00440	D00442	D00443	D00451	D00454
hsa10161	29	63	49	38	46	73	61	76	68	35	49	48	5	60	65	67	84	60	47	74	45	58	26	58	66	34	72	87	68	72	52	8	58	45	55	52	32	62	47	38	30	51	23	19	29	71	42	30	45
hsa10800	11	15	34	23	48	30	66	66	60	10	35	34	13	70	40	54	15	38	36	36	75	38	54	55	43	59	45	34	44	71	37	15	36	55	51	6	43	51	39	57	48	26	70	49	63	29	68	29	39
hsa11255	59	44	69	85	34	65	46	37	26	29	68	24	39	71	49	29	38	9	10	24	51	20	11	11	34	60	42	69	32	37	41	67	19	9	6	11	14	35	21	75	11	45	67	52	4	28	85	10	28
hsa1128	39	93	81	73	71	49	1	1	9	48	81	11	79	2	12	63	40	46	12	12	43	11	84	2	2	30	92	21	19	9	6	84	42	6	3	47	4	13	20	23	89	9	39	1	83	53	14	75	10
hsa1129	91	95	76	47	84	36	2	2	11	70	76	23	80	3	20	85	79	55	22	27	63	13	88	10	3	28	95	20	30	10	10	92	83	13	22	72	16	21	58	12	88	14	49	3	85	50	10	83	13
hsa1131	56	88	79	76	63	42	3	4	8	46	79	9	76	11	7	84	53	30	14	13	34	7	89	3	1	48	91	18	14	17	8	82	76	7	2	48	7	7	41	47	90	10	55	5	87	19	17	80	11
hsa1132	22	52	75	78	29	47	5	6	16	13	75	10	59	10	22	32	39	20	8	23	31	10	72	5	17	54	88	47	29	16	12	53	33	4	11	22	5	20	22	55	55	19	45	4	56	36	41	47	14
hsa1133	40	56	74	60	31	45	4	7	20	23	74	12	58	6	24	49	44	27	9	22	18	9	78	8	15	50	90	40	36	14	11	54	51	5	10	44	10	18	24	46	61	18	33	2	60	42	24	49	12
hsa1234	74	85	46	20	66	39	22	20	21	50	45	45	57	17	32	25	45	51	45	15	44	26	34	36	28	45	44	38	24	38	19	38	31	54	37	34	44	37	32	45	39	11	54	40	37	40	5	53	43
hsa1241	82	78	48	40	61	41	21	22	39	49	48	39	41	23	16	37	76	17	37	28	65	30	47	40	8	52	39	44	17	29	27	46	23	37	38	36	45	11	33	29	44	41	43	35	48	10	46	22	38
hsa1268	73	27	12	7	23	10	18	30	45	63	12	66	28	12	54	19	41	53	41	39	30	48	32	45	53	21	29	32	51	15	45	31	28	34	48	51	69	52	17	8	14	32	7	6	12	48	16	18	61
hsa134	18	48	37	4	92	46	92	92	92	72	37	81	3	50	88	94	51	85	77	93	74	85	9	88	94	42	83	88	92	95	80	3	89	72	87	69	77	84	69	44	49	63	48	61	36	86	23	42	71
hsa135	46	58	72	25	76	87	90	93	94	44	72	68	1	75	86	89	93	77	65	89	70	83	5	78	92	23	75	90	91	91	78	1	85	61	82	63	47	74	40	40	26	48	31	10	16	76	51	17	64
hsa136	17	76	67	74	36	86	87	91	88	8	67	60	2	84	85	90	94	72	66	92	42	77	2	77	93	33	65	92	89	89	68	2	74	66	67	65	29	83	29	49	51	50	32	46	43	87	63	19	42
hsa140	60	81	65	41	69	83	84	87	84	47	65	47	4	67	62	77	92	54	40	73	64	74	13	68	81	26	57	89	80	78	70	4	64	49	74	50	42	59	46	42	37	39	38	37	22	60	52	27	54
hsa146	77	40	94	57	13	95	41	48	25	15	94	17	77	81	35	48	73	49	31	41	4	15	80	46	35	56	11	73	34	90	17	71	73	22	52	86	48	38	34	92	70	38	46	42	70	75	31	48	19
hsa147	88	39	92	56	10	93	44	49	24	16	92	18	72	77	31	34	77	44	29	38	12	16	75	38	29	57	12	72	27	86	16	74	56	19	47	78	39	32	36	90	65	34	44	47	69	62	25	44	20
hsa148	94	35	91	69	16	92	50	52	23	9	91	16	65	76	36	50	82	37	21	31	8	14	77	35	36	27	18	74	37	88	15	63	54	15	42	79	41	42	31	89	64	21	41	30	65	63	13	45	18
hsa150	12	21	95	29	5	94	70	63	46	25	95	33	83	95	53	78	18	59	67	60	1	24	55	72	55	78	9	79	49	94	29	61	79	33	80	87	57	53	57	95	82	62	47	56	78	91	78	60	35
hsa151	34	30	93	58	7	90	55	61	38	14	93	19	82	94	41	76	37	52	49	43	2	18	67	48	41	76	10	65	42	92	22	70	68	30	61	75	46	47	44	94	85	44	50	67	82	77	69	58	25
hsa152	21	19	87	24	4	84	88	70	44	66	86	62	93	91	63	83	31	81	81	72	3	47	63	85	39	77	3	33	46	93	54	81	38	79	86	91	82	58	78	91	77	64	65	80	71	80	55	78	74
hsa153	41	1	29	94	2	33	89	88	65	26	29	74	56	66	75	1	2	2	28	58	86	86	7	22	90	1	31	94	60	7	91	58	1	28	29	3	58	70	13	16	2	93	1	13	2	57	94	4	90
hsa154	37	2	35	95	1	38	91	89	66	31	28	64	60	89	76	2	4	1	30	71	90	89	14	20	73	5	28	95	58	6	92	73	2	32	28	4	53	60	18	15	3	94	2	17	3	39	95	5	91
hsa155	38	5	57	93	3	52	79	62	80	45	52	75	55	39	84	3	10	6	33	83	58	75	17	37	84	2	59	93	79	8	82	29	14	26	53	35	59	55	15	39	6	86	3	7	8	70	93	7	84
hsa1812	35	89	84	90	21	81	25	9	3	3	85	3	46	43	5	68	27	8	4	7	11	5	87	6	18	47	56	27	8	39	5	49	43	8	12	20	9	5	14	86	84	6	71	15	94	35	74	35	4
hsa1813	71	94	86	77	39	82	30	29	2	4	87	5	24	42	1	66	34	5	3	1	7	3	90	7	27	25	80	22	1	77	2	59	34	3	5	5	11	2	16	87	78	1	82	59	84	11	32	28	3
hsa1814	83	92	82	91	60	75	27	8	5	12	82	6	54	20	3	79	43	23	11	2	6	4	81	14	14	43	47	16	3	62	4	68	35	16	16	49	25	8	30	81	83	3	83	53	73	37	44	63	6
hsa1815	65	49	80	50	33	76	16	25	12	7	80	7	50	46	9	40	60	14	6	14	25	8	66	19	42	46	74	36	21	56	9	35	50	12	19	18	8	14	23	79	53	13	57	18	59	44	40	40	7
hsa1816	72	80	83	83	37	80	13	13	6	5	83	4	51	65	2	87	52	11	13	6	10	6	85	9	12	63	50	26	4	60	7	43	46	14	15	33	19	4	26	85	87	4	76	69	88	26	62	46	5
hsa185	20	43	13	14	94	14	86	90	43	34	13	29	19	82	15	41	28	25	42	61	88	54	49	29	33	74	33	35	59	63	48	56	32	36	13	1	56	45	70	43	40	40	93	82	45	15	91	55	55
hsa1909	79	75	53	52	57	50	73	58	55	61	56	43	17	68	18	28	61	22	35	44	77	43	41	31	24	67	21	77	40	52	50	42	20	40	35	13	55	25	65	51	24	59	35	21	38	24	72	26	56
hsa1910	78	73	54	55	55	51	74	60	56	60	58	42	16	69	17	27	59	19	34	46	76	44	42	30	25	66	20	78	39	53	51	41	18	39	34	12	54	24	63	52	25	60	34	20	39	25	75	25	57
hsa222545	3	3	8	6	93	7	95	95	91	94	7	94	92	13	94	51	1	86	90	95	94	94	30	87	95	94	2	1	94	80	95	95	75	94	89	64	94	95	95	18	52	95	95	95	44	92	92	89	95
hsa23620	16	34	36	19	67	27	12	18	15	55	36	25	73	33	29	61	19	56	43	33	41	19	59	32	10	65	82	15	31	42	24	62	55	42	33	25	49	50	51	67	73	24	63	66	81	41	15	71	36
hsa2550	1	4	14	39	9	15	47	23	37	69	15	65	66	35	61	15	26	58	48	56	38	59	38	49	63	62	14	7	61	22	58	80	15	65	41	31	79	82	64	59	42	65	56	81	51	65	89	54	83
hsa2846	32	62	47	36	49	72	68	79	72	37	47	52	7	59	67	69	86	64	53	77	47	63	22	61	71	32	70	86	72	70	56	6	59	48	58	54	34	64	48	36	28	53	24	23	26	72	39	32	47
hsa2911	10	11	63	86	25	68	75	64	51	51	63	49	67	86	55	21	14	61	55	49	36	49	62	51	76	79	25	60	62	73	63	47	45	73	71	80	60	75	67	71	57	66	74	62	52	81	87	57	58
hsa2912	6	14	17	9	87	17	64	82	78	84	19	83	90	78	78	82	9	92	88	69	60	80	95	90	87	88	63	5	85	84	84	87	94	90	94	94	86	89	88	65	94	82	88	87	91	95	47	94	80
hsa2913	5	13	16	8	88	16	67	83	79	85	18	84	89	79	79	81	8	91	89	70	61	81	94	91	88	89	62	4	86	83	85	88	93	91	93	93	87	90	89	64	93	83	89	88	90	94	48	93	82
hsa2914	7	9	60	79	28	57	76	67	53	57	60	53	71	87	57	23	12	70	62	52	40	53	65	57	78	82	27	51	65	76	66	51	49	76	76	83	63	78	72	72	63	68	79	65	58	83	84	62	62
hsa2915	9	10	62	84	24	66	78	65	52	52	62	50	68	85	56	20	13	62	57	50	37	50	61	52	77	80	24	59	63	74	64	48	44	74	73	81	61	76	68	70	58	67	75	63	53	82	88	59	59
hsa2916	4	12	18	11	86	18	65	81	74	83	21	82	88	80	77	80	7	90	87	68	59	79	93	89	86	90	61	6	84	81	83	86	92	89	92	92	85	88	87	66	92	81	87	86	89	93	49	92	79
hsa2917	8	8	61	80	27	61	77	68	54	56	61	51	70	88	58	22	11	69	61	53	39	52	64	56	79	81	26	53	64	75	67	50	48	75	75	82	62	77	71	73	62	69	78	64	57	84	86	61	63
hsa2918	2	7	24	18	85	23	83	85	61	82	26	77	91	92	59	56	6	82	83	63	71	82	92	83	83	95	67	9	66	82	81	89	86	87	81	71	81	73	90	78	91	87	92	91	92	79	66	88	81
hsa3269	14	84	89	49	79	88	9	12	1	1	89	1	18	90	4	95	32	3	1	5	23	1	91	1	4	91	93	25	6	85	3	25	88	1	1	2	1	3	28	93	95	2	94	34	95	22	73	51	1
hsa3274	84	51	40	27	58	35	94	94	93	81	38	86	40	25	83	16	50	79	69	90	57	88	1	70	91	58	1	76	67	43	89	36	11	77	70	85	84	87	19	21	1	90	51	8	1	90	79	6	85
hsa3350	57	37	73	88	22	77	39	28	10	22	73	22	44	30	11	12	25	26	17	8	13	23	31	15	38	24	17	41	10	48	18	40	12	20	17	23	17	27	11	68	20	16	19	58	24	34	54	20	15
hsa3351	25	17	59	71	17	56	56	57	41	19	55	31	21	44	27	10	21	12	15	25	21	45	4	17	47	7	7	56	15	27	43	26	7	17	23	8	27	9	1	60	5	35	16	31	7	30	82	1	30
hsa3352	26	16	58	70	18	55	57	59	42	20	54	32	22	45	28	11	20	13	16	26	19	46	3	18	48	8	6	55	16	28	44	27	8	18	24	9	28	10	2	61	4	36	17	32	6	31	83	2	31
hsa3354	48	23	71	75	8	69	36	36	32	18	71	26	37	34	34	6	23	16	20	16	28	42	10	23	50	15	8	63	11	32	32	24	9	21	20	26	20	26	4	63	10	37	9	41	14	49	76	9	21
hsa3355	43	18	56	61	11	48	37	39	33	30	57	35	29	26	33	8	17	31	23	18	32	41	6	25	51	4	4	45	9	33	36	19	4	24	31	24	23	15	3	56	7	31	11	43	5	54	77	3	22
hsa3356	67	59	90	92	26	89	14	17	4	2	90	2	23	52	6	33	47	4	2	3	5	2	56	4	40	20	64	50	2	79	1	23	29	2	4	7	2	6	8	88	54	5	30	11	64	47	30	24	2
hsa3357	58	31	64	82	19	71	43	33	22	17	64	28	33	29	25	9	30	15	18	11	15	32	18	24	46	16	13	52	12	45	21	32	13	23	21	28	24	28	7	62	15	23	13	48	19	43	65	12	17
hsa3358	44	38	85	89	15	85	28	32	14	6	84	13	27	49	13	13	48	7	5	9	9	12	23	12	54	17	34	66	13	61	14	17	17	11	9	14	3	22	5	80	17	17	12	14	21	58	53	11	9
hsa3360	69	24	51	65	20	40	42	47	18	33	50	37	52	28	30	4	16	33	27	4	24	40	15	33	60	9	16	46	7	40	34	33	5	35	32	39	18	30	10	54	9	20	10	60	11	46	50	14	29
hsa3361	50	20	68	72	6	62	51	53	36	27	69	36	32	32	42	5	24	24	24	20	27	57	8	26	58	13	15	68	26	34	38	21	10	29	27	29	21	41	6	58	8	42	5	29	9	61	70	13	26
hsa3362	51	25	77	66	12	78	33	43	35	24	78	27	34	37	37	7	36	18	25	19	16	29	12	28	59	22	19	64	25	41	23	18	16	27	30	32	15	34	9	69	13	25	8	16	13	59	64	21	27
hsa3363	52	57	70	62	44	54	17	14	7	21	70	8	62	41	8	62	33	43	19	10	26	17	70	21	21	61	40	24	5	46	13	69	26	25	14	30	22	12	27	77	75	7	80	73	77	21	26	41	8
hsa338442	68	6	33	22	30	34	24	24	67	62	34	58	75	93	80	36	3	80	75	86	17	72	37	39	80	92	58	17	81	44	65	30	37	78	45	53	13	85	77	83	60	77	66	51	80	85	90	66	75
hsa3577	42	91	88	44	68	91	19	54	85	68	88	70	25	83	91	86	63	84	68	84	14	51	82	34	89	75	94	91	76	87	47	14	87	80	43	77	52	80	61	84	69	80	90	77	79	89	19	70	68
hsa4543	13	32	50	68	14	44	32	34	34	28	51	38	48	61	45	14	35	32	26	32	33	37	20	16	56	29	23	75	28	25	46	16	6	31	7	27	6	48	12	50	12	49	14	44	15	56	56	8	44
hsa4985	80	53	31	48	43	29	15	16	17	59	31	44	47	27	10	59	55	39	63	21	29	25	76	47	16	44	68	23	43	35	25	28	72	57	50	66	72	33	45	28	68	8	37	78	76	12	9	79	23
hsa4986	19	29	23	15	32	13	7	3	59	75	24	72	85	14	64	55	46	83	84	62	22	36	83	84	30	10	89	13	56	12	31	57	81	83	84	95	83	56	42	22	81	12	18	9	93	52	2	84	34
hsa4988	54	47	20	13	45	12	6	5	31	73	25	76	86	15	52	52	56	73	82	47	56	35	86	67	26	12	81	12	47	13	26	78	71	62	49	84	67	46	38	14	74	15	20	54	86	17	1	74	33
hsa5028	28	65	44	33	51	67	62	78	75	40	44	56	6	57	70	71	87	66	56	79	50	67	25	63	69	38	71	84	73	69	59	7	61	50	59	55	36	66	52	35	31	55	27	24	28	68	37	33	50
hsa5029	33	70	42	31	53	58	60	75	73	41	42	57	9	54	69	73	91	67	58	78	53	65	29	64	65	37	78	81	74	67	57	9	63	51	62	60	37	67	54	31	35	54	28	27	33	66	33	37	48
hsa5030	30	68	41	32	52	60	63	77	76	42	41	61	8	56	71	72	89	68	60	80	54	70	24	66	70	36	73	82	75	66	62	5	62	53	63	57	38	68	53	32	29	56	26	28	27	67	35	36	52
hsa5031	31	66	45	34	50	64	59	74	70	38	46	54	10	55	66	70	85	65	54	75	48	60	27	60	67	35	76	83	69	68	53	11	60	47	56	56	33	63	50	34	32	52	25	22	30	69	38	34	46
hsa5032	24	61	43	35	47	59	69	80	71	39	43	55	11	58	68	65	83	63	52	76	46	66	21	59	72	31	69	85	70	64	60	10	57	46	57	58	35	65	49	33	27	57	22	26	25	74	43	31	49
hsa552	63	86	66	64	74	70	35	42	29	53	66	20	30	73	21	42	67	28	44	34	49	28	52	41	5	84	85	71	33	58	35	44	40	41	25	16	30	17	73	76	80	46	77	72	74	8	57	64	37
hsa554	64	83	55	63	73	53	40	44	30	58	59	21	31	72	23	39	66	29	46	35	55	31	51	44	6	83	84	70	35	57	39	45	39	43	26	17	31	19	75	74	79	47	73	74	72	7	58	65	40
hsa56413	81	77	38	37	62	37	23	21	40	54	40	41	43	22	19	35	74	21	38	30	67	33	46	42	9	53	37	42	18	26	30	52	21	38	39	37	50	16	35	26	43	43	42	38	47	9	45	23	41
hsa57105	47	45	32	26	59	28	49	46	47	32	33	46	15	31	39	60	49	34	39	40	79	39	40	53	31	55	38	39	38	59	40	22	30	56	46	21	64	54	43	41	46	29	61	50	50	23	59	38	53
hsa5724	66	50	30	45	56	24	20	19	28	71	32	15	53	24	43	47	58	57	64	42	20	22	39	50	45	40	46	28	45	24	28	37	41	64	36	41	65	49	60	37	59	27	52	39	55	45	7	68	24
hsa5729	15	22	10	21	40	9	82	72	62	36	10	63	14	36	60	53	29	50	51	48	82	55	36	62	61	51	41	30	57	47	49	20	47	67	54	19	71	57	56	20	41	33	64	75	46	55	67	50	67
hsa5731	87	33	2	2	75	2	45	38	89	93	3	92	94	8	93	43	70	89	93	85	92	93	57	92	62	11	49	8	90	3	93	93	80	93	88	68	92	93	93	3	38	91	15	93	34	20	8	87	93
hsa5732	95	90	3	3	89	3	29	26	90	92	2	93	84	1	92	88	95	88	92	88	93	92	50	93	57	3	87	14	93	4	90	91	91	92	90	88	93	92	92	1	21	85	21	89	17	18	4	91	92
hsa5733	92	72	5	12	41	5	8	10	69	90	4	87	78	9	82	17	80	76	86	64	89	90	43	80	44	6	32	54	78	1	88	85	27	86	77	74	88	72	83	5	18	76	4	36	20	16	12	73	88
hsa5737	70	41	4	5	38	4	10	11	82	91	5	90	87	7	87	18	54	75	85	67	87	91	53	82	49	19	54	31	88	2	87	90	82	88	85	70	91	86	82	4	22	89	6	57	31	14	34	85	89
hsa5739	90	28	1	1	80	1	85	55	95	95	1	95	95	4	95	92	72	94	95	94	95	95	71	95	74	14	86	2	95	5	94	94	95	95	95	76	95	94	94	2	47	92	36	94	41	27	11	95	94
hsa59340	61	46	78	81	35	79	38	35	19	11	77	14	49	74	38	38	42	10	7	17	35	21	19	13	32	64	51	67	23	54	20	66	24	10	8	15	12	29	25	82	16	28	81	55	10	32	81	15	16
hsa6010	23	36	6	17	90	6	93	86	83	87	6	89	81	21	81	64	22	74	78	87	91	87	33	81	75	69	43	10	87	11	86	83	53	85	78	43	90	91	84	6	23	88	91	92	23	51	80	81	87
hsa64805	53	60	7	10	70	74	26	31	81	67	8	69	20	18	73	91	81	78	76	82	62	73	45	79	52	41	60	29	71	18	55	13	84	68	72	67	80	71	86	7	50	70	40	45	49	64	21	56	60
hsa6751	89	71	28	67	72	26	48	45	48	74	27	67	45	51	44	46	78	35	70	45	78	56	60	54	13	71	48	62	48	23	69	60	52	59	44	40	66	36	62	13	56	71	69	79	54	33	22	67	66
hsa6752	93	82	19	59	91	19	71	56	63	80	14	80	38	62	46	75	88	36	79	54	85	76	79	76	7	85	55	61	50	19	77	76	78	71	60	42	73	31	81	11	76	78	84	83	68	3	20	82	76
hsa6753	75	54	21	42	78	20	54	51	58	77	17	73	36	47	48	58	68	41	74	55	81	69	68	71	20	73	52	48	53	20	74	65	70	63	66	46	70	40	76	17	67	73	62	71	61	1	27	77	70
hsa6755	76	55	22	43	77	21	53	50	57	76	20	71	35	48	47	57	69	40	73	51	80	64	69	69	19	72	53	49	52	21	73	64	69	60	65	45	68	39	74	19	66	72	60	70	62	2	29	76	69
hsa6915	36	26	27	51	42	22	52	40	13	64	30	30	64	38	14	24	5	45	32	29	69	34	35	27	37	68	5	19	20	36	42	77	3	58	18	10	51	23	37	48	34	30	72	90	40	38	71	16	65
hsa7201	49	42	11	28	81	11	11	15	64	89	11	91	69	19	74	30	62	95	94	65	73	71	44	94	64	93	66	11	41	51	76	39	77	84	79	90	78	61	85	27	86	61	59	76	75	6	3	90	77
hsa8843	62	87	15	16	65	25	31	27	87	86	16	88	42	5	89	26	57	87	80	66	68	84	16	75	85	49	30	37	82	50	79	34	25	82	83	89	74	81	66	9	19	79	58	12	18	78	18	52	86
hsa886	86	67	25	54	83	31	81	71	50	78	22	79	61	63	50	44	65	47	71	57	84	62	73	73	23	86	36	58	54	30	72	72	66	70	68	59	75	43	79	24	71	74	86	85	66	4	60	69	72
hsa887	85	64	26	53	82	32	80	69	49	79	23	78	63	64	51	45	64	48	72	59	83	61	74	74	22	87	35	57	55	31	71	75	67	69	69	62	76	44	80	25	72	75	85	84	67	5	61	72	73
hsa9052	45	74	9	87	95	8	72	84	86	88	9	85	74	16	90	93	71	93	91	91	72	78	58	86	82	18	79	3	83	49	75	79	90	81	91	73	89	79	91	10	36	84	68	33	35	88	6	86	78
hsa9283	55	79	52	46	64	43	34	41	27	65	53	40	26	40	26	31	75	42	50	37	66	27	48	43	11	70	22	43	22	55	33	55	22	44	40	38	26	1	59	53	45	22	53	68	42	13	28	43	32
hsa9934	27	69	39	30	54	63	58	73	77	43	39	59	12	53	72	74	90	71	59	81	52	68	28	65	68	39	77	80	77	65	61	12	65	52	64	61	40	69	55	30	33	58	29	25	32	73	36	39	51
[truncated: 174 more columns]
