# Supplementary material for: A Semi-Supervised Method for Drug-Target Interaction Prediction with Consistency in Networks
Source: PLoS One. 2013 May 7;8(5):e62975. doi: 10.1371/journal.pone.0062975 (PMC3646965; doi:10.1371/journal.pone.0062975)
Supplement: Material S4 — The ranks of interactions between each drug and its potential target proteins in the class of Nuclear receptor. (XLSX) [file pone.0062975.s004.xlsx]

## Sheet: Sheet1
The ranks of interactions between each drug and its potential target proteins in the class of Nuclear receptor are listed below.
	D00040	D00066	D00067	D00075	D00088	D00094	D00105	D00129	D00143	D00163	D00182	D00187	D00188	D00211	D00246	D00279	D00299	D00312	D00316	D00327	D00348	D00443	D00462	D00506	D00554	D00565	D00577	D00585	D00586	D00596	D00627	D00690	D00730	D00898	D00930	D00950	D00951	D00954	D00956	D00961	D00962	D00965	D01115	D01132	D01161	D01217	D01294	D01387	D01441
hsa190	8	10	18	10	10	8	17	7	9	7	10	2	6	17	10	21	3	22	10	9	2	10	10	22	17	20	21	16	20	21	20	13	22	21	3	11	10	11	17	22	19	20	9	20	19	10	10	9	22
hsa2099	9	9	1	4	5	26	1	20	8	8	2	21	19	25	8	17	18	1	25	7	26	7	6	9	1	18	3	2	14	9	17	8	15	7	18	2	9	2	2	7	16	9	11	7	3	7	6	11	7
hsa2100	13	14	2	12	13	25	2	15	12	12	13	23	20	16	12	15	23	2	19	17	25	17	12	8	2	11	4	9	3	7	7	10	5	4	22	14	24	14	6	1	5	4	24	5	2	14	19	20	2
hsa2101	21	15	9	15	14	19	6	22	13	14	15	20	22	20	14	9	21	11	15	14	17	14	14	6	8	4	14	11	6	6	5	16	4	3	21	13	21	13	13	5	4	6	21	4	8	15	21	21	5
hsa2103	22	16	10	16	15	18	7	21	14	15	16	18	21	21	15	8	19	12	13	15	18	15	15	4	9	3	13	12	5	5	4	17	3	2	19	15	22	15	14	4	3	8	22	3	7	16	23	22	6
hsa2104	23	17	11	17	16	17	8	23	15	17	17	19	23	19	16	7	20	13	12	16	16	16	16	5	10	2	12	13	4	4	3	18	2	1	20	16	23	16	15	3	2	7	23	2	9	17	24	23	4
hsa2908	4	2	6	2	2	16	9	5	4	5	4	9	5	1	1	24	8	8	24	2	19	3	4	23	6	24	24	3	24	24	24	1	23	24	7	3	2	3	3	24	24	24	3	24	12	3	2	1	23
hsa3174	11	23	26	18	18	11	26	19	24	10	18	25	17	26	13	19	25	26	20	24	12	24	24	17	26	23	19	26	21	8	8	26	13	22	25	18	25	18	25	19	7	22	25	23	1	24	25	25	24
hsa367	7	4	3	7	4	24	3	18	7	11	5	17	18	18	6	16	17	3	22	6	24	5	9	3	4	14	17	5	2	18	22	4	17	16	17	5	6	5	9	9	22	2	4	17	4	6	7	6	11
hsa4306	5	3	5	3	3	13	10	6	3	3	3	8	7	9	3	23	7	5	23	3	15	2	2	18	5	22	23	4	23	23	23	2	21	23	8	4	3	4	4	23	23	21	2	21	13	2	3	3	21
hsa5241	2	1	4	1	1	21	4	3	1	2	1	4	4	8	2	26	2	4	26	1	23	1	1	25	3	26	26	1	26	26	26	3	26	26	5	1	1	1	1	26	26	25	1	25	18	1	1	2	26
hsa5465	25	25	15	26	24	22	15	26	25	26	26	24	26	14	25	1	24	10	2	23	20	25	25	2	16	1	1	15	1	3	2	7	1	5	24	26	18	26	12	2	6	3	20	1	15	25	20	12	3
hsa5468	26	26	17	25	25	15	19	25	26	24	25	26	25	23	20	12	26	15	11	26	14	26	26	1	24	5	2	19	8	1	1	24	7	6	26	24	26	24	19	6	1	5	26	6	14	26	26	26	1
hsa5914	20	24	25	24	26	1	25	11	23	16	24	7	11	11	26	10	5	25	1	25	6	23	23	19	25	12	15	25	18	16	14	25	16	15	6	25	20	25	26	18	15	17	19	14	26	23	18	24	15
hsa5915	17	22	24	23	23	3	24	13	22	21	23	12	13	5	24	4	11	23	3	22	3	22	22	14	23	9	7	24	12	12	10	23	11	12	12	23	17	23	24	15	11	13	18	11	24	22	17	19	13
hsa5916	16	21	23	22	22	4	23	14	21	20	22	13	14	4	23	5	12	21	4	21	5	21	21	13	22	8	9	23	11	13	12	22	10	11	13	22	15	22	23	14	12	12	17	10	25	21	16	18	12
hsa6095	12	7	12	8	8	14	11	4	6	4	8	6	3	10	7	18	9	6	18	8	13	8	7	20	11	15	18	7	15	19	6	9	18	18	9	8	8	8	10	8	17	19	8	15	6	8	9	8	19
hsa6096	14	13	16	14	17	12	16	10	11	13	14	10	10	13	17	14	15	16	5	13	9	13	13	16	15	13	11	18	16	15	15	12	14	10	10	17	12	17	16	11	14	15	12	18	17	13	12	13	8
hsa6097	10	11	19	11	11	9	18	8	10	9	11	3	8	15	11	20	4	24	9	11	1	11	11	21	18	19	20	17	19	20	19	14	20	19	4	12	11	12	18	21	18	18	10	19	20	11	11	10	20
hsa6256	19	20	21	21	21	7	21	17	20	23	21	15	16	7	22	2	14	19	6	20	7	20	20	11	20	6	6	22	9	10	9	21	8	8	15	21	16	21	22	12	9	10	16	8	22	20	15	17	9
hsa6257	18	19	20	20	20	6	20	16	19	22	20	14	15	6	21	3	13	18	7	19	8	19	19	12	19	7	8	21	10	11	11	20	9	9	14	20	14	20	21	13	10	11	15	9	21	19	14	16	10
hsa6258	15	18	22	19	19	5	22	12	18	19	19	11	12	3	19	6	10	20	8	18	4	18	18	15	21	10	10	20	13	14	13	19	12	14	11	19	13	19	20	16	13	14	14	12	23	18	13	15	14
hsa7421	1	6	14	6	7	2	12	1	2	1	7	1	1	2	4	25	1	17	16	4	10	6	5	26	13	25	25	6	25	25	25	15	25	25	1	7	4	7	11	25	25	26	6	26	10	5	4	4	25
hsa8856	6	8	13	9	9	20	13	9	17	6	9	16	9	24	9	13	16	14	14	10	22	9	8	7	12	17	16	14	17	17	18	5	24	17	16	9	7	9	7	17	20	16	7	13	11	9	8	7	16
hsa9970	24	12	7	13	12	23	14	24	16	25	12	22	24	22	18	11	22	7	17	12	21	12	17	10	14	16	5	10	7	2	16	11	6	13	23	10	19	10	8	10	8	1	13	16	16	12	22	14	17
hsa9971	3	5	8	5	6	10	5	2	5	18	6	5	2	12	5	22	6	9	21	5	11	4	3	24	7	21	22	8	22	22	21	6	19	20	2	6	5	6	5	20	21	23	5	22	5	4	5	5	18
[truncated: 5 more columns]
