# Supplementary material for: A Semi-Supervised Method for Drug-Target Interaction Prediction with Consistency in Networks
Source: PLoS One. 2013 May 7;8(5):e62975. doi: 10.1371/journal.pone.0062975 (PMC3646965; doi:10.1371/journal.pone.0062975)
Supplement: Material S7 — The predicted results with the top 100 highest scores in the class of GPCR. (XLSX) [file pone.0062975.s007.xlsx]

## Sheet: Sheet1
The predicted results with the top 100 highest scores in the class of GPCRs are listed below. Each line represents a potential interaction between a drug and a target.
drug ID	target ID
D03966	hsa2914
D03966	hsa2917
D00283	hsa886
D00283	hsa4543
D00283	hsa887
D00283	hsa6751
D00283	hsa6755
D03966	hsa2915
D00528	hsa5724
D03966	hsa2911
D00283	hsa6753
D00283	hsa1268
D00454	hsa4543
D00454	hsa887
D00454	hsa886
D00454	hsa6755
D00283	hsa23620
D00454	hsa6751
D00283	hsa552
D00528	hsa1234
D00283	hsa6010
D00528	hsa338442
D00454	hsa6753
D00513	hsa4543
D00513	hsa886
D00513	hsa887
D00283	hsa1241
D00283	hsa1910
D00283	hsa554
D00283	hsa1909
D00283	hsa1234
D00513	hsa6751
D00283	hsa140
D00454	hsa1268
D00528	hsa6751
D00528	hsa6755
D00513	hsa6755
D00454	hsa3363
D00513	hsa1268
D00454	hsa1241
D00283	hsa9283
D00454	hsa23620
D00454	hsa6010
D00283	hsa10161
D00513	hsa3363
D00513	hsa6753
D00528	hsa6753
D00454	hsa552
D00528	hsa1241
D00283	hsa6752
D00726	hsa338442
D00528	hsa57105
D00283	hsa2846
D00513	hsa23620
D00283	hsa338442
D00283	hsa56413
D00283	hsa4985
D00283	hsa5032
D00454	hsa1910
D00454	hsa140
D00283	hsa5031
D00454	hsa1909
D00454	hsa1234
D00454	hsa554
D00283	hsa5724
D00528	hsa1910
D00454	hsa10161
D00775	hsa222545
D00528	hsa1909
D00726	hsa4543
D00513	hsa552
D00283	hsa5028
D00283	hsa136
D00513	hsa554
D00528	hsa4543
D00454	hsa9283
D00726	hsa886
D00513	hsa6010
D00513	hsa1910
D00454	hsa3361
D00454	hsa338442
D00283	hsa5029
D00283	hsa5030
D00283	hsa11255
D00454	hsa5031
D00454	hsa6752
D00283	hsa9934
D00454	hsa2846
D00454	hsa56413
D00513	hsa1909
D00513	hsa1241
D00454	hsa4985
D00513	hsa140
D00726	hsa887
D00528	hsa6010
D00513	hsa1234
D00454	hsa5032
D00726	hsa6751
D00454	hsa5724
D00528	hsa56413
