# Supplementary material for: A Semi-Supervised Method for Drug-Target Interaction Prediction with Consistency in Networks
Source: PLoS One. 2013 May 7;8(5):e62975. doi: 10.1371/journal.pone.0062975 (PMC3646965; doi:10.1371/journal.pone.0062975)
Supplement: Material S8 — The predicted results with the top 100 highest scores in the class of Nuclear receptor. (XLSX) [file pone.0062975.s008.xlsx]

## Sheet: Sheet1
The predicted results with the top 100 highest scores in the class of nuclear receptors are listed below. Each line represents a potential interaction between a drug and a target.
drug ID	target ID
D00094	hsa3174
D00094	hsa9971
D00094	hsa6095
D00094	hsa2104
D01132	hsa3174
D01132	hsa6097
D00094	hsa2101
D01132	hsa2104
D00094	hsa2103
D00094	hsa9970
D01132	hsa2101
D00316	hsa3174
D01132	hsa2103
D01132	hsa9971
D01132	hsa9970
D00316	hsa2104
D00316	hsa2101
D00316	hsa2103
D00316	hsa9971
D01132	hsa6095
D01132	hsa5465
D00094	hsa5468
D00094	hsa5465
D00316	hsa6097
D00316	hsa9970
D00577	hsa3174
D00577	hsa9970
D01132	hsa5468
D00316	hsa5465
D00577	hsa9971
D00316	hsa190
D00316	hsa6096
D00316	hsa5468
D01132	hsa190
D00348	hsa190
D00348	hsa6097
D00585	hsa2101
D00585	hsa2104
D00094	hsa8856
D00577	hsa6097
D00585	hsa2103
D02217	hsa2101
D00577	hsa5465
D00898	hsa2103
D00898	hsa2101
D02217	hsa2104
D00898	hsa2104
D02217	hsa2103
D00316	hsa6095
D00577	hsa5468
D00040	hsa6097
D01441	hsa6097
D00585	hsa9970
D01132	hsa8856
D00577	hsa6256
D00348	hsa5915
D00105	hsa2101
D01161	hsa2101
D00585	hsa9971
D00577	hsa190
D00348	hsa5916
D00105	hsa2104
D04066	hsa2101
D01161	hsa2104
D00105	hsa2103
D01161	hsa2103
D00577	hsa6257
D00730	hsa9970
D04066	hsa2104
D04066	hsa2103
D01161	hsa3174
D00627	hsa5465
D00585	hsa3174
D00565	hsa5468
D00596	hsa5465
D00577	hsa6096
D01441	hsa6096
D00577	hsa5916
D00316	hsa8856
D00279	hsa5468
D00585	hsa6097
D00094	hsa7421
D00348	hsa6096
D00577	hsa5915
D00962	hsa2103
D00962	hsa2101
D00962	hsa2104
D02367	hsa2101
D00211	hsa9970
D05341	hsa190
D02367	hsa2104
D00950	hsa2101
D00954	hsa2101
D02367	hsa2103
D01294	hsa2101
D00577	hsa6095
D00950	hsa2104
D00954	hsa2104
D00950	hsa2103
D00954	hsa2103
